# Supplementary material for: Population change and the burden of hospitalization in Germany 2000–2040: Decomposition analysis and projection
Source: PLoS One. 2020 Dec 11;15(12):e0243322. doi: 10.1371/journal.pone.0243322 (PMC7732063; doi:10.1371/journal.pone.0243322)
Supplement: S1 File — (XLSX) [file pone.0243322.s001.xlsx]

## Sheet: Pop
Annual average population
2000-2012	Population based on data from the 1987 (FRG) and 1990 (GDR) Census
2011-2015	Population based on data from the 2022 Census
		2000	2001	2002	2003	2004	2005	2006	2007	2008	2009	2010	2011	2012	2013	2014	2015
Male	total	40115959	40214370	40310430	40349200	40350091	40348986	40317807	40287823	40238595	40133270	40099871	39177274	39305462	39468950	39696190	40174790
	under 5	2025301	2011502	1976187	1931573	1891570	1852691	1814392	1788869	1774122	1758049	1748525	1737932	1737894	1743806	1768121	1822117
	5 to 9 years	2135508	2075383	2058730	2050340	2042141	2037981	2017904	1975262	1927804	1886995	1849770	1807953	1790873	1788516	1790922	1813877
	10 to 14 years	2427141	2430575	2389955	2323278	2243405	2156023	2089653	2064693	2050618	2038023	2033742	2008600	1974731	1938318	1912951	1902856
	15 to 19 years	2371135	2373347	2389778	2415767	2444298	2467847	2460792	2410688	2338159	2254433	2168646	2074450	2068647	2074010	2085232	2142062
	20 to 24 years	2337922	2390890	2438970	2468125	2478447	2471447	2461404	2465090	2483105	2505633	2533942	2466850	2444853	2407043	2371714	2378236
	25 to 29 years	2600071	2473575	2405085	2389219	2401907	2435365	2474656	2504571	2521911	2522097	2517945	2446053	2484246	2543002	2615697	2725368
	30 to 34 years	3518701	3376680	3209360	3004656	2794968	2621256	2488757	2408967	2384591	2387717	2422343	2387215	2446354	2500991	2550763	2611562
	35 to 39 years	3697847	3731129	3733728	3694062	3612189	3495827	3350602	3178641	2971934	2758279	2588440	2374563	2324955	2333888	2374936	2453363
	40 to 44 years	3224836	3321705	3417446	3516108	3604504	3663754	3691585	3688880	3646234	3560260	3446718	3182282	3032083	2857419	2687988	2564976
	45 to 49 years	2862555	2900732	2953344	3015418	3091328	3180692	3273689	3365806	3460032	3540801	3597519	3534271	3539770	3510335	3444916	3353371
	50 to 54 years	2415838	2569508	2672560	2736037	2772204	2797457	2832935	2883520	2942964	3013317	3099165	3128216	3224343	3324116	3415839	3482816
	55 to 59 years	2570854	2338503	2228787	2208038	2222650	2330738	2478599	2577847	2638364	2669863	2692777	2673676	2725923	2790221	2870852	2964112
	60 to 64 years	2751637	2824091	2813783	2735054	2621966	2424215	2204673	2102193	2084379	2098159	2201357	2302427	2396446	2454882	2489668	2515694
	65 to 69 years	1921267	2016288	2136661	2280839	2417126	2520879	2590255	2582732	2511093	2406791	2225314	1990768	1899722	1886452	1904860	2003146
	70 to 74 years	1517095	1566987	1587222	1580431	1598727	1667259	1759243	1872601	2006600	2132893	2230709	2268245	2264482	2201941	2113109	1953616
	75 to 79 years	943989	968673	1005739	1069468	1146336	1211137	1254517	1275443	1276111	1298989	1363986	1426130	1527709	1645965	1760828	1850587
	80 to 84 years	404627	467573	535122	591352	628273	652203	676508	710011	760843	817736	865809	880475	898425	902949	928610	987296
	85 to 89 years	276214	257421	231171	206135	199031	221381	261071	300986	332684	353048	368808	371230	394636	426194	462114	492092
	90 years and older	113421	119808	126802	133300	139021	140834	136572	131023	127047	130187	144356	115948	129380	138910	147082	157649
Female	total	42071655	42125407	42171879	42170976	42151183	42115358	42048003	41974819	41881181	41741500	41657600	41097709	41120362	41176655	41286310	41511821
	under 5	1920247	1906761	1872351	1832142	1797890	1760399	1722424	1697188	1682865	1668119	1659879	1650727	1651521	1657061	1679831	1727862
	5 to 9 years	2026718	1969940	1953033	1944423	1936991	1933777	1916361	1876210	1831197	1793307	1757470	1715332	1698945	1696919	1699097	1717819
	10 to 14 years	2301305	2303807	2267136	2205818	2129591	2045998	1983531	1958897	1944911	1933050	1930094	1907778	1873993	1838048	1813657	1799394
	15 to 19 years	2251386	2253147	2267332	2291651	2320251	2344022	2337956	2292160	2224055	2142728	2059370	1973915	1964379	1965291	1968411	1986315
	20 to 24 years	2248831	2308778	2359229	2391724	2405944	2400604	2389216	2386688	2395355	2409448	2429687	2371499	2343527	2301314	2252466	2208867
	25 to 29 years	2478656	2367811	2309826	2302387	2322645	2363810	2410893	2443627	2459976	2456994	2444777	2388514	2405397	2442151	2490930	2551886
	30 to 34 years	3304755	3184794	3038889	2859316	2677627	2525406	2408257	2338685	2320419	2327544	2363169	2370695	2416187	2454557	2484263	2509409
	35 to 39 years	3483571	3510005	3514203	3484403	3417262	3318519	3193230	3040294	2856585	2668834	2515794	2359513	2305777	2306673	2338925	2401818
	40 to 44 years	3079361	3173428	3266784	3359796	3441124	3489322	3508400	3505083	3469624	3396334	3297831	3117359	2973494	2806792	2646102	2522208
	45 to 49 years	2817900	2847001	2887355	2934738	2997453	3077093	3165857	3253591	3341439	3415711	3461426	3448197	3448711	3419563	3357094	3269694
	50 to 54 years	2379582	2539415	2653122	2728854	2776068	2800967	2826599	2863164	2907154	2964640	3041644	3099904	3190665	3283280	3366917	3422893
	55 to 59 years	2576999	2346713	2238571	2219272	2234261	2344900	2501151	2611117	2683665	2726407	2750063	2750698	2788683	2836035	2900161	2981774
	60 to 64 years	2868435	2936159	2919492	2833450	2713744	2509020	2281582	2174911	2155823	2168584	2276223	2406446	2514142	2587396	2634296	2661823
	65 to 69 years	2160403	2249709	2369551	2517462	2658252	2761003	2825358	2808059	2723037	2604013	2404864	2164151	2062708	2045804	2061785	2167244
	70 to 74 years	2057650	2035447	2003952	1964322	1961828	2017734	2105694	2222009	2363515	2496589	2595986	2641373	2624927	2543355	2432158	2244088
	75 to 79 years	1902053	1872808	1840943	1827102	1825116	1819227	1803864	1780031	1748576	1750798	1805660	1873161	1982302	2114428	2242693	2339015
	80 to 84 years	980860	1121105	1272717	1400813	1480535	1499057	1484466	1468127	1464250	1466736	1467079	1446997	1431707	1409322	1418596	1473262
	85 to 89 years	835109	780342	699760	618457	583839	632291	733421	835519	916693	964409	978534	967962	963174	964207	973011	980348
	90 years and older	397834	418237	437633	454846	470762	472209	449743	419459	392042	387255	418050	443499	480134	504469	525929	546108

## Sheet: H_Cases
Hospital Cases
		2000	2001	2002	2003	2004	2005	2006	2007	2008	2009	2010	2011	2012	2013	2014	2015
Male	total	7364778	7439989	7531705	7555592	7642083	7643517	7718443	7904787	8101108	8268786	8393185	8561187	8697064	8786019	8955206	9053882
	under 5	391157	386917	385548	387475	594938	627581	626660	635801	642210	620217	632427	617023	623688	632060	646039	655733
	5 to 9 years	179507	171713	166866	160482	154332	155416	155655	150492	147168	145291	140178	139692	134885	134177	131991	129542
	10 to 14 years	191625	189664	181097	171705	159088	151856	146456	147402	148937	152432	151754	156121	150692	145442	146495	142184
	15 to 19 years	216468	214785	214144	209889	203727	200669	201082	200750	199113	200635	192834	195379	195312	191103	197448	202404
	20 to 24 years	215880	219840	221798	217454	207681	201534	200689	206144	210957	219816	223099	230691	228514	223298	224614	221945
	25 to 29 years	228810	218161	208231	203509	196298	194075	197423	204207	209955	217721	218577	225256	229339	234390	245707	250885
	30 to 34 years	328228	314974	297263	272029	242937	222905	212732	208222	212217	219337	224342	233662	243004	248634	258641	261820
	35 to 39 years	401092	399197	395252	379432	353426	333239	318503	307334	295086	281093	268050	259488	255029	257023	266174	274852
	40 to 44 years	413886	425566	435495	437138	427644	422235	422816	423632	424334	420057	407451	397839	383795	361707	345855	326902
	45 to 49 years	442708	447822	455101	455013	450881	453246	462631	480257	501356	517228	529684	536827	536443	527860	520830	499440
	50 to 54 years	462793	499306	515090	520581	513126	503791	508247	520516	539511	562688	583353	608255	624728	640219	655617	655729
	55 to 59 years	636810	575408	550857	538790	521324	530475	570783	592239	618334	635041	647383	663595	676151	691121	713000	727522
	60 to 64 years	807648	824788	832483	812598	763404	696551	630424	605680	603608	608660	638267	695338	722458	744883	758995	766167
	65 to 69 years	725586	752718	799482	854659	883904	895679	917096	928625	915895	887054	824302	745696	712702	698437	701245	736476
	70 to 74 years	704096	731530	751285	751126	737863	760125	792347	847565	913815	981719	1022883	1052889	1058959	1028160	994361	923147
	75 to 79 years	521058	534901	556800	593596	627363	659598	684464	714638	724367	738478	774543	821098	883038	944899	1016602	1067605
	80 to 84 years	247702	288069	330967	370771	394739	405164	417227	446641	485998	532979	566004	599040	619698	626930	639820	683251
	85 to 89 years	185590	175306	159855	141831	129950	147612	175288	209465	237428	259452	267185	286835	308312	336371	365614	390941
	90 years and older	64051	69256	74038	77491	79366	81585	77896	75168	70812	68865	80828	96417	110299	119304	126152	137336
Female	total	8972289	9008354	9071190	9005336	8915570	8824090	8869701	9103176	9268133	9380480	9495217	9618007	9751124	9826566	10023071	10040296
	under 5	289894	287602	288781	297368	499275	533948	532243	546104	547556	528862	542012	527665	534416	542339	555393	567316
	5 to 9 years	137124	130001	124825	121330	117067	117063	117770	115220	112242	109199	106807	106550	102463	100731	99799	97943
	10 to 14 years	178844	172976	166049	155291	145708	139525	133937	135336	137918	141110	142075	146105	143596	141039	146290	140381
	15 to 19 years	294171	291163	288377	281091	270324	265407	263228	265312	266105	263382	257314	255822	261600	264979	278477	272127
	20 to 24 years	403406	404749	402908	392553	373187	357309	350540	353400	354218	358919	361496	360654	361662	357392	354654	341583
	25 to 29 years	527396	491104	475862	464338	448800	437941	444061	457822	460663	463098	468154	466282	473018	482798	503068	514128
	30 to 34 years	640582	609209	587236	545270	498112	460909	442632	446207	453859	460046	478487	492969	511738	528508	552526	559827
	35 to 39 years	521600	523670	523772	515642	476868	449825	439147	434362	419388	403398	395060	386545	386819	396193	415307	425501
	40 to 44 years	422475	435152	447540	451165	424503	418328	421018	425877	429703	430210	422747	415907	402144	381982	370831	350469
	45 to 49 years	437140	443169	445305	440968	420619	416657	428637	448738	465792	483290	493322	504626	506165	500701	499479	477194
	50 to 54 years	434484	465651	480776	484871	462879	449380	455259	463729	476672	493042	512595	534003	552346	565331	582409	583560
	55 to 59 years	543829	499146	480860	465308	440658	442121	474664	497441	519621	533166	540235	552975	558839	563505	579284	589364
	60 to 64 years	682107	699991	704999	686337	635516	577300	525900	505905	506369	506899	529469	573743	593759	605595	620768	620795
	65 to 69 years	635976	662517	702819	742869	760121	772291	787645	804043	793510	772066	713517	644818	616422	601669	601787	620877
	70 to 74 years	745875	745294	741910	731390	712019	722670	750635	804937	861431	920675	953562	979993	978395	946519	915742	838737
	75 to 79 years	861236	853993	843464	835620	819281	809655	804246	816622	820041	822432	852568	894502	952096	1006180	1074627	1108362
	80 to 84 years	511884	593493	687103	756415	800490	800959	794593	805874	814744	827479	829133	836030	836664	829660	837299	870297
	85 to 89 years	488699	465574	427763	377541	340666	375215	439623	520928	587947	632043	636027	641584	648147	657424	664426	671396
	90 years and older	215442	233763	250767	259946	269028	277478	263891	255305	240331	231133	260587	297182	330832	354017	370902	390439

## Sheet: H_Days
Hospital days
		2000	2001	2002	2003	2004	2005	2006	2007	2008	2009	2010	2011	2012	2013	2014	2015
Male	total	74100708	72466400	72073121	69919908	67047648	66660767	66469528	66850963	67006462	67478776	67521471	67563013	67863516	68024000	68425287	68705742
	under 5	2635351	2497925	2475223	2390218	3244739	3326033	3265711	3228511	3176805	3037402	3043289	2899851	2881241	2877064	2895766	2901533
	5 to 9 years	1017234	964703	933776	872011	834694	830011	848426	818168	791827	780919	752916	736157	711615	700725	676789	656113
	10 to 14 years	1359005	1317494	1270968	1190968	1089115	1042240	989529	994837	994230	1015702	1005276	1005677	987097	928439	910654	879944
	15 to 19 years	1692588	1646458	1617812	1563455	1478881	1425585	1654239	1363149	1298427	1281922	1225768	1223382	1219133	1191730	1217374	1263777
	20 to 24 years	1957409	1915251	1937889	1900484	1759362	1663612	1627301	1589136	1569843	1563144	1568650	1586831	1563424	1502070	1540662	1539156
	25 to 29 years	2121911	1975100	1898020	1839379	1712680	1646351	1656044	1678421	1692792	1717912	1716942	1712684	1707424	1703217	1782475	1793655
	30 to 34 years	3135602	2867683	2679785	2381933	2043548	1856056	1742656	1681673	1682315	1709934	1726612	1789806	1830050	1873439	1932434	1952085
	35 to 39 years	3913339	3680866	3596567	3382038	2969114	2785284	2594867	2467631	2282557	2155534	2032301	1937694	1896157	1896715	1949512	2017082
	40 to 44 years	4123438	4079119	4057685	3938955	3675735	3604295	3516980	3473230	3337427	3257873	3129832	2987290	2847709	2667411	2519875	2375641
	45 to 49 years	4436633	4287476	4274579	4134611	3932241	3939199	3932185	4019847	4062553	4110935	4148694	4116510	4062650	3961109	3833077	3658907
	50 to 54 years	4558635	4742858	4792933	4715251	4467706	4372708	4367131	4406901	4460139	4561361	4646948	4746769	4825597	4894729	4931107	4892513
	55 to 59 years	6391725	5572466	5169101	4860116	4476493	4564792	4867789	4985467	5128051	5182685	5208015	5241019	5275483	5329165	5419739	5495830
	60 to 64 years	8406320	8293513	8125419	7594769	6808880	6225810	5526325	5217918	5086100	5038641	5167690	5535605	5671618	5823555	5858592	5884569
	65 to 69 years	7949721	7933799	8239076	8398610	8285816	8358191	8371353	8331892	8054087	7654062	6990556	6167676	5794581	5625316	5567847	5791850
	70 to 74 years	8039426	8130869	8144936	7795255	7315027	7494172	7631008	8011866	8402620	8857535	9064225	9071395	8995416	8652029	8253043	7559683
	75 to 79 years	6249340	6216038	6281856	6375270	6488541	6799143	6919356	7119175	7075726	7102959	7265414	7516349	7910960	8371739	8835210	9151310
	80 to 84 years	3061214	3434691	3869850	4154732	4245083	4322469	4354249	4568701	4860327	5246733	5480859	5679955	5798437	5828163	5837932	6139417
	85 to 89 years	2302318	2119712	1884054	1600183	1399875	1575599	1833152	2159718	2381586	2559883	2607102	2735720	2893675	3127842	3355676	3551188
	90 years and older	748866	789435	822707	831401	819526	828293	770973	734697	669029	643460	740123	872320	991171	1069521	1107507	1201488
Female	total	90900739	88976489	88151116	84183929	79949222	78388050	77367016	78223525	77751090	77441101	76939270	76621411	76495901	76234170	76566052	75922554
	under 5	2039458	1945088	1938054	1905126	2724076	2814256	2734899	2746622	2683463	2561138	2590224	2468163	2448853	2449233	2458285	2470266
	5 to 9 years	706523	653099	626834	589105	559133	553005	545789	529100	510929	493907	476116	467536	438443	426880	414539	406096
	10 to 14 years	1178447	1128687	1092698	1006684	921424	886637	853316	854370	866230	862683	887918	929076	935229	947318	978682	979344
	15 to 19 years	2105025	2050007	2058839	1975291	1853856	1798366	1751909	1745875	1705957	1679432	1670768	1657946	1718191	1789794	1906285	1937514
	20 to 24 years	2727588	2696011	2671634	2594725	2417845	2319177	2204788	2214943	2170111	2179232	2205811	2194371	2169287	2138809	2112621	2015359
	25 to 29 years	3589176	3281929	3133241	3005575	2801561	2727298	2715514	2768280	2745351	2738852	2760277	2729411	2720871	2725854	2751347	2774467
	30 to 34 years	4616541	4283194	4087003	3678407	3253911	2994734	2810811	2773617	2758230	2755731	2821494	2880334	2949397	2983587	3057363	3037240
	35 to 39 years	4258703	4153499	4096839	3911908	3556120	3306426	3173005	3072612	2888155	2703261	2605712	2492424	2431833	2446989	2526230	2532844
	40 to 44 years	3872515	3877604	3945344	3852635	3603103	3523541	3485823	3460674	3385363	3329760	3192764	3118162	2941826	2759148	2620656	2428172
	45 to 49 years	4202514	4132507	4090802	3939207	3691140	3652260	3699531	3835466	3887141	3967453	3961317	3965140	3928215	3820208	3766300	3582591
	50 to 54 years	4200941	4363266	4445476	4345249	4064334	3978205	3972282	4014122	4007015	4089698	4168196	4290749	4357917	4425166	4524311	4487551
	55 to 59 years	5458401	4841419	4563440	4209901	3867412	3867478	4107154	4264622	4364361	4415701	4408298	4425925	4435514	4458940	4534994	4578333
	60 to 64 years	7238196	7165819	7017595	6523864	5813742	5244694	4690094	4407099	4287463	4208481	4269608	4553617	4666412	4730165	4798427	4768149
	65 to 69 years	7379005	7383309	7623566	7595893	7463976	7466667	7425015	7412873	7096362	6754888	6100569	5380004	5040907	4840981	4783374	4865860
	70 to 74 years	9400024	9053326	8757236	8216512	7634853	7610302	7677149	8027935	8320181	8689788	8747768	8736215	8545475	8160543	7747795	7013992
	75 to 79 years	11586743	11074145	10618513	9973946	9352401	9091852	8826323	8785682	8552335	8383982	8475254	8639900	8970857	9316428	9741791	9872772
	80 to 84 years	6996862	7887012	8896806	9307351	9462381	9308102	9033522	8986177	8828020	8755924	8587810	8452251	8305797	8126969	8050886	8255483
	85 to 89 years	6632958	6135211	5492573	4597651	3965154	4295927	4925103	5743136	6324276	6649866	6563627	6479838	6436637	6451281	6432342	6420921
	90 years and older	2709904	2869127	2993587	2954744	2940551	2947885	2734703	2580257	2370060	2221094	2445422	2759946	3054218	3235843	3359799	3495600

## Sheet: LoS
Length of stay
Days
		2000	2001	2002	2003	2004	2005	2006	2007	2008	2009	2010	2011	2012	2013	2014	2015
Male	total	10.0615	9.74012	9.5693	9.25406	8.77348	8.72122	8.61178	8.45702	8.27127	8.16066	8.0448	7.89178	7.80304	7.7423	7.64084	7.58854
	under 5	6.73732	6.45597	6.42001	6.1687	5.45391	5.29977	5.2113	5.07786	4.94668	4.89732	4.81208	4.69975	4.61968	4.55188	4.48234	4.42487
	5 to 9 years	5.66682	5.61811	5.59596	5.4337	5.40843	5.34058	5.45068	5.43662	5.38043	5.37486	5.37114	5.26986	5.27572	5.22239	5.12754	5.06487
	10 to 14 years	7.092	6.94646	7.01816	6.93613	6.84599	6.86334	6.75649	6.74914	6.67551	6.66331	6.62438	6.44165	6.55043	6.38357	6.21628	6.18877
	15 to 19 years	7.81911	7.66561	7.55479	7.44896	7.25913	7.10416	8.22669	6.79028	6.52106	6.38932	6.3566	6.26158	6.24198	6.23606	6.16554	6.24383
	20 to 24 years	9.06712	8.71202	8.73718	8.73971	8.47146	8.25475	8.10857	7.70886	7.44153	7.11115	7.03118	6.8786	6.8417	6.72675	6.85915	6.93485
	25 to 29 years	9.27368	9.05341	9.11497	9.03832	8.7249	8.48307	8.3883	8.21921	8.06264	7.89043	7.85509	7.60328	7.44498	7.26659	7.25447	7.14931
	30 to 34 years	9.55312	9.10451	9.01486	8.75617	8.41184	8.32667	8.19179	8.07635	7.92733	7.79592	7.69634	7.65981	7.53095	7.53493	7.47149	7.45583
	35 to 39 years	9.75671	9.22068	9.09943	8.91342	8.40095	8.35822	8.14707	8.02915	7.73523	7.6684	7.5818	7.46737	7.43506	7.37955	7.3242	7.33879
	40 to 44 years	9.96274	9.58516	9.31741	9.01078	8.59532	8.53623	8.31799	8.1987	7.86509	7.75579	7.68149	7.50879	7.41987	7.37451	7.28593	7.26714
	45 to 49 years	10.0216	9.57406	9.39259	9.0868	8.72124	8.69108	8.49961	8.3702	8.10313	7.94801	7.83239	7.66822	7.57331	7.50409	7.35955	7.32602
	50 to 54 years	9.85027	9.4989	9.30504	9.05767	8.70684	8.67961	8.59254	8.46641	8.267	8.10638	7.96593	7.80391	7.72432	7.6454	7.52132	7.46118
	55 to 59 years	10.0371	9.68437	9.38374	9.02043	8.58678	8.6051	8.52827	8.418	8.29333	8.16118	8.04472	7.89792	7.80223	7.7109	7.60132	7.55418
	60 to 64 years	10.4084	10.0553	9.76046	9.34628	8.9191	8.93805	8.76604	8.61497	8.42616	8.27825	8.09644	7.96103	7.85045	7.81808	7.71888	7.68053
	65 to 69 years	10.9563	10.5402	10.3055	9.82685	9.37411	9.33168	9.12811	8.97229	8.79368	8.62863	8.48058	8.27103	8.13044	8.05415	7.93995	7.86428
	70 to 74 years	11.4181	11.1149	10.8413	10.3781	9.9138	9.85913	9.63089	9.4528	9.1951	9.02247	8.86145	8.61572	8.49458	8.41506	8.29985	8.18903
	75 to 79 years	11.9936	11.6209	11.2821	10.7401	10.3426	10.308	10.1092	9.96193	9.76815	9.61838	9.38026	9.15402	8.9588	8.85993	8.69092	8.57181
	80 to 84 years	12.3585	11.9232	11.6926	11.2057	10.7542	10.6684	10.4362	10.229	10.0007	9.84416	9.68343	9.48176	9.35688	9.29635	9.12433	8.9856
	85 to 89 years	12.4054	12.0915	11.786	11.2823	10.7724	10.6739	10.4579	10.3106	10.0308	9.8665	9.75767	9.53761	9.38554	9.29879	9.17819	9.08369
	90 years and older	11.6917	11.3988	11.112	10.729	10.3259	10.1525	9.89747	9.77407	9.44796	9.34379	9.15676	9.04737	8.98622	8.96467	8.77915	8.74853
Female	total	10.1313	9.87711	9.7177	9.34823	8.96737	8.88341	8.72262	8.59299	8.38908	8.25556	8.10295	7.96645	7.84483	7.75797	7.63898	7.56178
	under 5	7.03519	6.76312	6.71115	6.40663	5.45606	5.27066	5.13844	5.02949	4.9008	4.84273	4.77891	4.67752	4.5823	4.51606	4.42621	4.3543
	5 to 9 years	5.15244	5.0238	5.0217	4.85539	4.77618	4.72399	4.63436	4.59208	4.55203	4.523	4.45772	4.38795	4.27904	4.23782	4.15374	4.14625
	10 to 14 years	6.58925	6.52511	6.58058	6.48256	6.32377	6.35468	6.37103	6.31295	6.28076	6.11355	6.24964	6.35896	6.51292	6.71671	6.69001	6.97633
	15 to 19 years	7.15579	7.04075	7.1394	7.02723	6.8579	6.77588	6.65548	6.58046	6.41084	6.37641	6.49311	6.48086	6.56801	6.75447	6.84539	7.11989
	20 to 24 years	6.7614	6.66095	6.63088	6.60987	6.47891	6.49068	6.28969	6.26752	6.12648	6.07165	6.1019	6.08442	5.99811	5.98449	5.95685	5.90006
	25 to 29 years	6.80547	6.68276	6.58435	6.47282	6.24234	6.22755	6.11518	6.04663	5.95956	5.9142	5.89609	5.85356	5.75215	5.64595	5.46914	5.39645
	30 to 34 years	7.20679	7.03075	6.95973	6.74603	6.53249	6.49745	6.35022	6.21599	6.07728	5.99012	5.8967	5.84283	5.76349	5.6453	5.53343	5.42532
	35 to 39 years	8.16469	7.93152	7.8218	7.58648	7.45724	7.35047	7.22538	7.07385	6.88659	6.70123	6.59574	6.44795	6.28675	6.17626	6.0828	5.95262
	40 to 44 years	9.16626	8.91092	8.81562	8.5393	8.48782	8.42291	8.27951	8.12599	7.87838	7.73985	7.55242	7.49726	7.31535	7.22324	7.06698	6.92835
	45 to 49 years	9.61366	9.3249	9.18652	8.93309	8.7755	8.76563	8.63092	8.54723	8.34523	8.20926	8.02988	7.85758	7.76074	7.62972	7.54046	7.50762
	50 to 54 years	9.6688	9.37025	9.24646	8.96166	8.78055	8.85265	8.72532	8.65618	8.40623	8.29483	8.13156	8.03507	7.88983	7.82757	7.76827	7.68996
	55 to 59 years	10.037	9.6994	9.49016	9.04756	8.77645	8.74756	8.65276	8.57312	8.39912	8.28204	8.15996	8.00384	7.93702	7.91287	7.82862	7.76826
	60 to 64 years	10.6115	10.237	9.95405	9.50534	9.14807	9.08487	8.91822	8.71132	8.46707	8.30241	8.06394	7.93668	7.8591	7.81077	7.72982	7.68071
	65 to 69 years	11.6026	11.1443	10.8471	10.2251	9.81946	9.6682	9.42685	9.2195	8.943	8.74911	8.55	8.34345	8.17769	8.04592	7.94862	7.83708
	70 to 74 years	12.6027	12.1473	11.8036	11.2341	10.7228	10.5308	10.2275	9.97337	9.65856	9.4385	9.17378	8.91457	8.73418	8.62164	8.46067	8.36256
	75 to 79 years	13.4536	12.9675	12.5892	11.936	11.4154	11.2293	10.9747	10.7586	10.4292	10.1941	9.94085	9.65889	9.42222	9.25921	9.06528	8.90753
	80 to 84 years	13.6688	13.2891	12.9483	12.3046	11.8207	11.6212	11.3687	11.1508	10.8353	10.5814	10.3576	10.11	9.92728	9.79554	9.61531	9.48582
	85 to 89 years	13.5727	13.1777	12.8402	12.1779	11.6394	11.4492	11.203	11.0248	10.7565	10.5212	10.3197	10.0997	9.93083	9.81297	9.68105	9.56354
	90 years and older	12.5783	12.2737	11.9377	11.3668	10.9303	10.6239	10.363	10.1066	9.86165	9.60959	9.38428	9.28706	9.23193	9.14036	9.05845	8.953

## Sheet: H_Rates
Hospitalization rates
Hospital cases/inhabitant
		2000	2001	2002	2003	2004	2005	2006	2007	2008	2009	2010	2011	2012	2013	2014	2015
Male	total	0.183587	0.185008	0.186843	0.187255	0.189394	0.189435	0.19144	0.196208	0.201327	0.206033	0.209307	0.218524	0.221269	0.222606	0.225594	0.225362
	under 5	0.193135	0.192352	0.195097	0.200601	0.314521	0.33874	0.345383	0.355421	0.361988	0.352787	0.361692	0.355033	0.358876	0.36246	0.365382	0.359874
	5 to 9 years	0.0840582	0.082738	0.0810529	0.0782709	0.0755736	0.0762598	0.077137	0.0761884	0.0763397	0.076996	0.0757813	0.0772653	0.075318	0.0750214	0.0737	0.0714172
	10 to 14 years	0.0789509	0.0780326	0.0757742	0.0739064	0.0709136	0.0704334	0.0700863	0.0713917	0.0726303	0.0747941	0.0746181	0.0777263	0.0763101	0.0750352	0.0765806	0.0747214
	15 to 19 years	0.091293	0.0904988	0.0896083	0.086883	0.0833479	0.0813134	0.0817143	0.083275	0.085158	0.0889958	0.0889191	0.0941835	0.0944153	0.0921418	0.0946887	0.0944903
	20 to 24 years	0.0923384	0.091949	0.0909392	0.0881049	0.0837948	0.0815449	0.0815344	0.0836253	0.0849569	0.0877287	0.0880442	0.0935164	0.0934674	0.0927686	0.0947053	0.0933234
	25 to 29 years	0.0880014	0.0881966	0.0865795	0.085178	0.0817259	0.0796903	0.079778	0.0815337	0.0832523	0.0863254	0.0868077	0.0920896	0.0923173	0.0921706	0.0939356	0.0920555
	30 to 34 years	0.093281	0.0932792	0.0926238	0.0905358	0.0869194	0.0850375	0.0854772	0.0864362	0.0889951	0.0918606	0.0926136	0.0978806	0.0993331	0.0994142	0.101398	0.100254
	35 to 39 years	0.108466	0.106991	0.10586	0.102714	0.0978426	0.0953248	0.0950584	0.0966872	0.0992909	0.101909	0.103557	0.109278	0.109692	0.110127	0.112076	0.112031
	40 to 44 years	0.128343	0.128117	0.127433	0.124324	0.118642	0.115247	0.114535	0.11484	0.116376	0.117985	0.118214	0.125017	0.126578	0.126585	0.128667	0.127448
	45 to 49 years	0.154655	0.154382	0.154097	0.150895	0.145853	0.142499	0.141318	0.142687	0.144899	0.146077	0.147236	0.151892	0.151547	0.150373	0.151188	0.148937
	50 to 54 years	0.191566	0.19432	0.192733	0.190268	0.185097	0.180089	0.179407	0.180514	0.183322	0.186734	0.188229	0.194441	0.193754	0.192598	0.191934	0.188276
	55 to 59 years	0.247704	0.246058	0.247156	0.244013	0.234551	0.2276	0.230285	0.229742	0.234363	0.237855	0.240415	0.248196	0.248045	0.247694	0.248358	0.245443
	60 to 64 years	0.293515	0.292054	0.295859	0.297105	0.291157	0.287331	0.285949	0.288118	0.289586	0.290092	0.289943	0.302002	0.301471	0.303429	0.304858	0.304555
	65 to 69 years	0.37766	0.373319	0.374174	0.374713	0.365684	0.355304	0.354056	0.359551	0.36474	0.368563	0.370421	0.374577	0.375161	0.370238	0.368135	0.36766
	70 to 74 years	0.464108	0.466839	0.473333	0.475267	0.461532	0.455913	0.450391	0.452614	0.455405	0.460276	0.458546	0.464187	0.467639	0.466933	0.470568	0.472532
	75 to 79 years	0.551975	0.5522	0.553623	0.555039	0.547277	0.544611	0.5456	0.560306	0.567636	0.568502	0.567853	0.575753	0.578015	0.57407	0.577343	0.576901
	80 to 84 years	0.612174	0.616094	0.618489	0.626989	0.628292	0.621224	0.616736	0.629062	0.638763	0.651774	0.653728	0.68036	0.68976	0.694314	0.689008	0.692043
	85 to 89 years	0.671907	0.681009	0.691501	0.688049	0.652913	0.666778	0.671419	0.695929	0.713674	0.734892	0.724456	0.772661	0.781257	0.789244	0.791177	0.794447
	90 years and older	0.564719	0.578058	0.583887	0.581328	0.570892	0.579299	0.570366	0.573701	0.557369	0.52897	0.559921	0.831554	0.85252	0.858858	0.857698	0.87115
Female	total	0.213262	0.213846	0.2151	0.213543	0.211514	0.209522	0.210942	0.216872	0.221296	0.224728	0.227935	0.234028	0.237136	0.238644	0.24277	0.241866
	under 5	0.150967	0.150833	0.154234	0.162306	0.277701	0.303311	0.309008	0.32177	0.325371	0.317041	0.326537	0.319656	0.32359	0.32729	0.330624	0.328334
	5 to 9 years	0.0676582	0.0659924	0.0639134	0.062399	0.0604376	0.0605359	0.061455	0.061411	0.0612943	0.0608925	0.0607732	0.0621163	0.0603098	0.0593611	0.0587365	0.0570159
	10 to 14 years	0.0777142	0.0750827	0.0732417	0.0704006	0.0684206	0.0681941	0.0675245	0.0690879	0.0709122	0.0729986	0.0736104	0.0765839	0.0766257	0.076733	0.0806602	0.0780157
	15 to 19 years	0.130662	0.129225	0.127188	0.122659	0.116506	0.113227	0.112589	0.115748	0.119649	0.122919	0.124948	0.129601	0.133172	0.134829	0.141473	0.137001
	20 to 24 years	0.179385	0.175309	0.17078	0.16413	0.15511	0.148841	0.146718	0.148071	0.147877	0.148963	0.148783	0.152078	0.154324	0.155299	0.157451	0.154642
	25 to 29 years	0.212775	0.207408	0.206016	0.201677	0.193228	0.185269	0.184189	0.187353	0.187263	0.188482	0.191491	0.195218	0.196649	0.197694	0.20196	0.20147
	30 to 34 years	0.193836	0.191287	0.19324	0.190699	0.186027	0.182509	0.183798	0.190794	0.195594	0.197653	0.202477	0.207943	0.211796	0.215317	0.22241	0.223091
	35 to 39 years	0.149731	0.149194	0.149044	0.147986	0.139547	0.13555	0.137524	0.142868	0.146814	0.151151	0.157032	0.163824	0.167761	0.171759	0.177563	0.177158
	40 to 44 years	0.137196	0.137124	0.136997	0.134283	0.123362	0.119888	0.120003	0.121503	0.123847	0.126669	0.128189	0.133416	0.135243	0.136092	0.140142	0.138953
	45 to 49 years	0.15513	0.155662	0.154226	0.150258	0.140325	0.135406	0.135394	0.137921	0.139399	0.14149	0.14252	0.146345	0.146769	0.146423	0.148783	0.145945
	50 to 54 years	0.182588	0.183369	0.181211	0.177683	0.166739	0.160437	0.161062	0.161964	0.163965	0.166308	0.168526	0.172264	0.173113	0.172185	0.17298	0.170487
	55 to 59 years	0.211032	0.2127	0.214807	0.209667	0.197228	0.188546	0.189778	0.190509	0.193624	0.195556	0.196445	0.201031	0.200395	0.198695	0.199742	0.197655
	60 to 64 years	0.237798	0.238404	0.24148	0.242227	0.234184	0.23009	0.230498	0.23261	0.234884	0.233747	0.232609	0.238419	0.236168	0.234056	0.235649	0.233222
	65 to 69 years	0.294378	0.29449	0.296604	0.295086	0.285948	0.279714	0.278777	0.286334	0.291406	0.296491	0.296697	0.297954	0.298841	0.294099	0.291877	0.286482
	70 to 74 years	0.362489	0.366157	0.370223	0.372337	0.362937	0.358159	0.356479	0.362256	0.36447	0.368773	0.367322	0.371017	0.372732	0.372154	0.376514	0.373754
	75 to 79 years	0.452793	0.455996	0.45817	0.457347	0.448893	0.445054	0.445846	0.458768	0.468976	0.469747	0.472164	0.477536	0.480298	0.475864	0.479168	0.473858
	80 to 84 years	0.521873	0.529382	0.539871	0.539983	0.540676	0.534309	0.535272	0.548913	0.556424	0.564164	0.565159	0.577769	0.584382	0.588694	0.590231	0.590728
	85 to 89 years	0.585192	0.596628	0.6113	0.610456	0.583493	0.593421	0.599414	0.623478	0.641378	0.655368	0.649979	0.662819	0.672928	0.681829	0.682856	0.684855
	90 years and older	0.541537	0.558925	0.573008	0.571503	0.571473	0.587617	0.58676	0.608653	0.613024	0.59685	0.623339	0.670085	0.689041	0.701762	0.705232	0.714948

## Sheet: Share_AG
Share of population in age groups (%)
(age structure)
		2000	2001	2002	2003	2004	2005	2006	2007	2008	2009	2010	2011	2012	2013	2014	2015
Male	total	1	1	1	1	1	1	1	1	1	1	1	1	1	1	1	1
	under 5	0.0504862	0.0500195	0.0490242	0.0478714	0.046879	0.0459167	0.0450022	0.0444022	0.0440901	0.0438053	0.0436043	0.0443607	0.0442151	0.0441817	0.0445413	0.0453547
	5 to 9 years	0.0532334	0.051608	0.0510719	0.0508149	0.0506106	0.0505089	0.0500499	0.0490288	0.0479093	0.0470182	0.0461291	0.046148	0.045563	0.0453145	0.0451157	0.0451496
	10 to 14 years	0.0605031	0.0604405	0.0592887	0.0575793	0.0555985	0.0534344	0.0518295	0.0512486	0.0509615	0.0507814	0.0507169	0.0512695	0.0502406	0.0491099	0.0481898	0.0473644
	15 to 19 years	0.059107	0.0590174	0.0592844	0.0598715	0.0605773	0.0611626	0.0610349	0.0598366	0.0581074	0.0561737	0.0540811	0.0529503	0.05263	0.0525479	0.0525298	0.0533186
	20 to 24 years	0.0582791	0.0594536	0.0605047	0.0611691	0.0614236	0.0612518	0.06105	0.061187	0.0617095	0.0624328	0.0631908	0.0629664	0.0622014	0.0609857	0.0597466	0.0591972
	25 to 29 years	0.0648139	0.0615097	0.0596641	0.0592135	0.0595267	0.0603575	0.0613787	0.0621669	0.0626739	0.062843	0.0627918	0.0624355	0.0632036	0.0644304	0.0658929	0.0678378
	30 to 34 years	0.0877132	0.083967	0.0796161	0.0744663	0.0692679	0.0649646	0.0617285	0.0597939	0.0592613	0.0594947	0.0604078	0.0609337	0.0622395	0.063366	0.0642571	0.065005
	35 to 39 years	0.092179	0.092781	0.0926244	0.0915523	0.0895212	0.0866398	0.0831048	0.0788983	0.0738578	0.068728	0.0645498	0.0606107	0.0591509	0.0591323	0.0598278	0.0610672
	40 to 44 years	0.0803879	0.0826	0.0847782	0.087142	0.0893308	0.0908016	0.0915621	0.0915632	0.0906153	0.0887109	0.0859533	0.0812278	0.0771415	0.0723966	0.067714	0.0638454
	45 to 49 years	0.071357	0.0721317	0.073265	0.074733	0.0766127	0.0788295	0.0811971	0.083544	0.0859879	0.0882261	0.089714	0.0902123	0.090058	0.0889392	0.086782	0.0834695
	50 to 54 years	0.0602214	0.0638953	0.0662995	0.067809	0.0687038	0.0693315	0.0702651	0.071573	0.0731378	0.0750828	0.0772862	0.0798477	0.082033	0.084221	0.0860495	0.0866916
	55 to 59 years	0.0640856	0.0581509	0.0552906	0.0547232	0.0550841	0.0577645	0.0614765	0.0639858	0.065568	0.0665249	0.0671518	0.0682456	0.0693523	0.0706941	0.0723206	0.0737804
	60 to 64 years	0.0685921	0.0702259	0.0698029	0.0677846	0.0649804	0.0600812	0.0546824	0.0521794	0.0518005	0.0522798	0.0548969	0.0587695	0.0609698	0.0621978	0.0627181	0.0626187
	65 to 69 years	0.0478928	0.0501385	0.0530052	0.0565275	0.0599039	0.0624769	0.0642459	0.064107	0.0624051	0.05997	0.0554943	0.0508144	0.0483323	0.0477958	0.047986	0.0498608
	70 to 74 years	0.0378177	0.0389658	0.039375	0.0391688	0.0396214	0.041321	0.0436344	0.0464806	0.0498675	0.0531453	0.0556288	0.057897	0.0576124	0.0557892	0.053232	0.0486279
	75 to 79 years	0.0235315	0.0240877	0.0249498	0.0265053	0.0284098	0.0300165	0.0311157	0.0316583	0.0317136	0.0323669	0.0340147	0.036402	0.0388676	0.0417028	0.0443576	0.0460634
	80 to 84 years	0.0100864	0.011627	0.013275	0.0146559	0.0155705	0.016164	0.0167794	0.0176235	0.0189083	0.0203755	0.0215913	0.0224741	0.0228575	0.0228775	0.0233929	0.024575
	85 to 89 years	0.00688539	0.00640122	0.00573477	0.00510878	0.0049326	0.00548666	0.00647533	0.00747089	0.00826778	0.00879689	0.00919724	0.00947565	0.0100402	0.0107982	0.0116413	0.0122488
	90 years and older	0.00282733	0.00297923	0.00314564	0.00330366	0.00344537	0.0034904	0.00338739	0.00325217	0.00315734	0.00324387	0.00359991	0.00295957	0.00329165	0.00351948	0.00370519	0.00392408
Female	total	1	1	1	1	1	1	1	1	1	1	1	1	1	1	1	1
	under 5	0.0456423	0.0452639	0.0443981	0.0434456	0.0426534	0.0417995	0.0409633	0.0404335	0.0401819	0.0399631	0.0398458	0.0401659	0.0401631	0.0402427	0.0406874	0.0416234
	5 to 9 years	0.048173	0.0467637	0.0463113	0.0461081	0.0459534	0.0459162	0.0455756	0.0446985	0.0437236	0.0429622	0.0421885	0.0417379	0.0413164	0.0412107	0.041154	0.0413814
	10 to 14 years	0.0546997	0.0546893	0.0537594	0.0523065	0.0505227	0.0485808	0.047173	0.0466684	0.0464388	0.04631	0.0463323	0.0464205	0.0455734	0.0446381	0.0439288	0.0433465
	15 to 19 years	0.0535131	0.0534867	0.0537641	0.0543419	0.0550459	0.0556572	0.0556021	0.054608	0.0531039	0.0513333	0.0494356	0.0480298	0.0477714	0.0477283	0.0476771	0.0478494
	20 to 24 years	0.0534524	0.0548073	0.0559432	0.0567149	0.0570789	0.0570007	0.0568212	0.05686	0.0571941	0.0577231	0.0583252	0.0577039	0.0569919	0.0558888	0.0545572	0.0532106
	25 to 29 years	0.0589151	0.0562086	0.0547717	0.0545965	0.0551027	0.056127	0.0573367	0.0582165	0.058737	0.0588621	0.0586874	0.0581179	0.0584965	0.0593091	0.0603331	0.0614737
	30 to 34 years	0.0785506	0.0756027	0.0720596	0.0678029	0.0635244	0.059964	0.057274	0.0557164	0.0554048	0.0557609	0.0567284	0.0576844	0.0587589	0.0596104	0.0601716	0.0604505
	35 to 39 years	0.0828009	0.0833228	0.0833305	0.0826256	0.0810716	0.0787959	0.0759425	0.0724314	0.0682069	0.0639372	0.0603922	0.0574123	0.0560738	0.056019	0.0566513	0.0578587
	40 to 44 years	0.0731932	0.0753329	0.0774636	0.0796708	0.0816377	0.0828515	0.083438	0.0835044	0.0828445	0.0813659	0.0791652	0.0758524	0.072312	0.0681646	0.0640915	0.0607588
	45 to 49 years	0.0669786	0.0675839	0.0684664	0.0695914	0.071112	0.0730634	0.0752915	0.0775129	0.0797838	0.0818301	0.0830923	0.0839024	0.0838687	0.0830462	0.0813125	0.0787654
	50 to 54 years	0.0565602	0.0602823	0.0629121	0.0647093	0.0658598	0.066507	0.0672231	0.0682115	0.0694143	0.0710238	0.0730153	0.0754277	0.0775933	0.0797364	0.0815504	0.0824559
	55 to 59 years	0.0612526	0.0557078	0.0530821	0.0526256	0.0530059	0.055678	0.0594832	0.0622067	0.0640781	0.0653165	0.0660159	0.0669307	0.0678176	0.0688748	0.0702451	0.0718295
	60 to 64 years	0.0681798	0.0697004	0.0692284	0.0671896	0.0643812	0.0595749	0.0542614	0.0518147	0.0514747	0.0519527	0.0546412	0.0585543	0.061141	0.0628365	0.0638056	0.064122
	65 to 69 years	0.0513506	0.053405	0.0561879	0.0596966	0.0630647	0.0655581	0.0671936	0.0668987	0.0650182	0.0623843	0.0577293	0.0526587	0.0501627	0.0496836	0.0499387	0.0522079
	70 to 74 years	0.0489082	0.0483187	0.0475187	0.04658	0.0465427	0.0479097	0.0500783	0.0529367	0.0564338	0.0598107	0.0623172	0.0642706	0.0638352	0.0617669	0.0589096	0.054059
	75 to 79 years	0.0452098	0.0444579	0.0436533	0.0433261	0.0432993	0.0431963	0.0429001	0.0424071	0.0417509	0.0419438	0.0433453	0.0455782	0.0482073	0.0513502	0.0543205	0.0563458
	80 to 84 years	0.023314	0.0266135	0.0301793	0.0332175	0.0351244	0.0355941	0.0353041	0.0349764	0.034962	0.0351386	0.0352176	0.0352087	0.0348175	0.0342262	0.03436	0.0354902
	85 to 89 years	0.0198497	0.0185243	0.016593	0.0146655	0.0138511	0.0150133	0.0174425	0.0199052	0.0218879	0.0231043	0.0234899	0.0235527	0.0234233	0.0234164	0.0235674	0.0236161
	90 years and older	0.00945611	0.00992838	0.0103774	0.0107858	0.0111684	0.0112123	0.0106959	0.00999311	0.00936082	0.00927746	0.0100354	0.0107913	0.0116763	0.0122513	0.0127386	0.0131555

## Sheet: Metadata
Data
Population			Federal Statistical Office (Destatis): population statistics
Hospital Cases			Federal Statistical Office (Destatis): hospital statistics
Hospital days			Federal Statistical Office (Destatis): hospital statistics
