# Supplementary material for: Population change and the burden of hospitalization in Germany 2000–2040: Decomposition analysis and projection
Source: PLoS One. 2020 Dec 11;15(12):e0243322. doi: 10.1371/journal.pone.0243322 (PMC7732063; doi:10.1371/journal.pone.0243322)
Supplement: S2 File — (XLSX) [file pone.0243322.s002.xlsx]

## Sheet: LoS
Estimated model parameter
		logarithmic model		with	year 2000 = 1
		y = a + b*ln(year)			year 2040 = 41
Sex	Age groups	Length of stay			Hospital rates
		a	b		a	b
Male	under 5	-0.946245	7.08019		0.0814688	0.157159
	5 to 9 years	-0.188229	5.73827		-0.00371118	0.0841842
	10 to 14 years	-0.304366	7.26784		-0.000827548	0.0760805
	15 to 19 years	-0.708279	8.25064		0.00136568	0.0861899
	20 to 24 years	-0.986846	9.6184		0.000496163	0.0879452
	25 to 29 years	-0.851896	9.80939		0.00191038	0.0831901
	30 to 34 years	-0.821384	9.73134		0.00266846	0.0877183
	35 to 39 years	-0.966181	9.9681		0.00112418	0.102026
	40 to 44 years	-1.08215	10.3047		-0.00126796	0.124828
	45 to 49 years	-1.04173	10.3515		-0.00205897	0.152606
	50 to 54 years	-0.910702	10.1616		-0.000734666	0.189738
	55 to 59 years	-0.935519	10.2514		-0.000471197	0.241996
	60 to 64 years	-1.07445	10.7245		0.003188	0.288703
	65 to 69 years	-1.2012	11.3401		-0.00244513	0.373059
	70 to 74 years	-1.28217	11.9393		-0.000766419	0.464974
	75 to 79 years	-1.29969	12.4516		0.0113909	0.540458
	80 to 84 years	-1.30139	12.8097		0.0320165	0.58605
	85 to 89 years	-1.31982	12.9		0.0479455	0.628171
	90 years and older	-1.19965	12.147		0.105258	0.45574
Female	under 5	-1.1107	7.43476		0.0847733	0.114276
	5 to 9 years	-0.382184	5.32746		-0.00299188	0.0672548
	10 to 14 years	0.00983441	6.44621		0.00085284	0.071852
	15 to 19 years	-0.203982	7.15853		0.00231447	0.121276
	20 to 24 years	-0.346557	6.94022		-0.0104422	0.176752
	25 to 29 years	-0.506389	7.03724		-0.00575941	0.207174
	30 to 34 years	-0.67762	7.53099		0.0104061	0.179332
	35 to 39 years	-0.841012	8.59609		0.00962405	0.135581
	40 to 44 years	-0.832211	9.59215		-0.000785939	0.132313
	45 to 49 years	-0.803414	9.95632		-0.00417369	0.153125
	50 to 54 years	-0.744969	9.94722		-0.0052756	0.181043
	55 to 59 years	-0.868994	10.2481		-0.00653123	0.212359
	60 to 64 years	-1.17343	11.0008		-0.00203093	0.239271
	65 to 69 years	-1.47869	12.1188		-0.000276392	0.292104
	70 to 74 years	-1.69077	13.2792		0.00306438	0.361486
	75 to 79 years	-1.7606	14.1376		0.0107064	0.443257
	80 to 84 years	-1.65681	14.3562		0.0261415	0.506625
	85 to 89 years	-1.59336	14.1652		0.0390255	0.558651
	90 years and older	-1.50109	13.1718		0.0617803	0.501176
Data source:	Own calculations
