# Supplementary material for: Population change and the burden of hospitalization in Germany 2000–2040: Decomposition analysis and projection
Source: PLoS One. 2020 Dec 11;15(12):e0243322. doi: 10.1371/journal.pone.0243322 (PMC7732063; doi:10.1371/journal.pone.0243322)
Supplement: S3 File — (XLSX) [file pone.0243322.s003.xlsx]

## Sheet: Pop_MV1
Results population projection - Destatis
	Total population
	in 1000
	Main variant MV 1
	2017	2018	2019	2020	2021	2022	2023	2024	2025	2026	2027	2028	2029	2030	2031	2032	2033	2034	2035	2036	2037	2038	2039	2040
Male	40126	40159	40158	40125	40056	39980	39897	39806	39708	39601	39488	39367	39239	39106	38967	38824	38677	38525	38369	38210	38046	37878	37706	37529
Female	41428	41413	41375	41309	41218	41122	41021	40913	40798	40677	40548	40413	40271	40124	39972	39816	39656	39492	39325	39154	38980	38802	38620	38434

## Sheet: Pop_MV4
Results population projection - Destatis
	Total population
	in 1000
	Main variant MV 4
	2017	2018	2019	2020	2021	2022	2023	2024	2025	2026	2027	2028	2029	2030	2031	2032	2033	2034	2035	2036	2037	2038	2039	2040
Male	40262	40365	40435	40471	40475	40473	40467	40455	40437	40413	40383	40348	40307	40261	40211	40157	40099	40037	39971	39902	39829	39752	39672	39587
Female	41525	41560	41575	41568	41537	41503	41466	41424	41377	41325	41266	41202	41133	41060	40982	40900	40815	40727	40635	40541	40444	40343	40240	40133

## Sheet: Pop_MC2
Results population projection - Destatis
	Total population
	in 1000
	Model Calculation MC 2
	2017	2018	2019	2020	2021	2022	2023	2024	2025	2026	2027	2028	2029	2030	2031	2032	2033	2034	2035	2036	2037	2038	2039	2040
Male	40096	40158	40214	40266	40312	40352	40388	40417	40441	40459	40471	40477	40479	40476	40470	40461	40448	40433	40414	40392	40366	40336	40303	40266
Female	41407	41414	41418	41420	41420	41416	41409	41397	41380	41358	41331	41299	41262	41222	41178	41132	41083	41031	40976	40919	40859	40797	40730	40660

## Sheet: AG_MV1
Results population projection - Destatis
	Share of age groups
	Main variant MV 1
		2017	2018	2019	2020	2021	2022	2023	2024	2025	2026	2027	2028	2029	2030	2031	2032	2033	2034	2035	2036	2037	2038	2039	2040
Male	total	1	1.00002	1	1.00002	0.999975	1	1.00003	0.99995	1.00003	1.00003	1	1	1	1	0.999923	1	1	0.999948	1.00003	1.00003	1.00003	1	0.999973	0.999973
	under 5	0.0449584	0.0451206	0.0452214	0.0452586	0.0452367	0.0451476	0.0449658	0.044742	0.0444495	0.0440393	0.0435829	0.0430818	0.0425342	0.0419884	0.0414453	0.0409283	0.0404633	0.040026	0.0396414	0.0392829	0.0390054	0.038756	0.0385615	0.0384503
	5 to 9 years	0.0446842	0.0446973	0.0449475	0.045109	0.0454614	0.0456478	0.045818	0.0459478	0.0460109	0.0460342	0.0459887	0.045876	0.0456688	0.045415	0.0450638	0.0446373	0.0441348	0.043608	0.0430817	0.0425805	0.0420806	0.0416073	0.0412136	0.0408218
	10 to 14 years	0.0456063	0.0454942	0.0451965	0.0452835	0.0452866	0.0452976	0.0453668	0.0456464	0.0458346	0.0462615	0.0464951	0.0467143	0.0468921	0.0470005	0.0470655	0.0470585	0.046953	0.0468008	0.0465741	0.0462444	0.0458392	0.0453561	0.044847	0.044339
	15 to 19 years	0.0502417	0.0492293	0.0484088	0.0474268	0.0467595	0.0464982	0.0464697	0.0462242	0.0463635	0.046413	0.0464698	0.0465872	0.0469176	0.0471795	0.04763	0.0479085	0.0481682	0.0483842	0.0485288	0.048626	0.0486516	0.0486034	0.0484803	0.048256
	20 to 24 years	0.056497	0.0559526	0.0554809	0.0551028	0.0540993	0.0528014	0.0517332	0.0508968	0.0499396	0.0493169	0.0491288	0.0491274	0.0489309	0.0491229	0.0492211	0.0493509	0.0495126	0.0498897	0.0501968	0.0506935	0.0510172	0.0513227	0.0515833	0.0517999
	25 to 29 years	0.0665902	0.0649419	0.0631755	0.0608847	0.0598412	0.0593297	0.0586009	0.0580315	0.0576962	0.056741	0.0554852	0.0544619	0.0536966	0.0527796	0.052198	0.0520554	0.0520981	0.0519403	0.0521775	0.0523423	0.0525154	0.0526955	0.053148	0.0534786
	30 to 34 years	0.0667896	0.0681541	0.0691519	0.0702555	0.0696775	0.0683592	0.0665965	0.064739	0.0624056	0.0614126	0.0609552	0.0602789	0.0597875	0.0595049	0.058588	0.0573872	0.0563901	0.0556522	0.0547577	0.0542005	0.0540924	0.0542003	0.0540763	0.054358
	35 to 39 years	0.0646962	0.0655893	0.0662882	0.0664673	0.0670811	0.0678589	0.0691781	0.0701653	0.0713206	0.0708063	0.0695654	0.0678487	0.0660312	0.0637498	0.0627967	0.0624098	0.061768	0.0613108	0.0610649	0.0601937	0.0589812	0.0580284	0.0573118	0.0564364
	40 to 44 years	0.0598864	0.0604348	0.0612829	0.0628287	0.0641102	0.0653327	0.0662205	0.0669246	0.0671653	0.0678518	0.0687044	0.0701095	0.0712047	0.0724186	0.071984	0.070781	0.069085	0.0673069	0.0650265	0.0641193	0.0637649	0.0631765	0.0627486	0.0625383
	45 to 49 years	0.07459	0.0697976	0.0657403	0.0627539	0.0605902	0.06003	0.0606061	0.0614731	0.0630855	0.0644428	0.0657415	0.0667056	0.0675094	0.0677901	0.0685708	0.0694931	0.0709724	0.072135	0.0734447	0.0730437	0.0718867	0.0702255	0.0684772	0.0662155
	50 to 54 years	0.0876987	0.0863318	0.0841426	0.0811963	0.0779159	0.0738619	0.0692533	0.0653168	0.0624307	0.0603773	0.0598916	0.0605329	0.0614949	0.0631872	0.0645931	0.0659644	0.0669907	0.067852	0.0682322	0.0690657	0.0700468	0.0715983	0.0728266	0.0742093
	55 to 59 years	0.0797737	0.0822232	0.084043	0.0852336	0.0858049	0.0856678	0.0845427	0.0825755	0.0798076	0.07669	0.0728069	0.0683567	0.0645531	0.0617808	0.0598198	0.059422	0.060165	0.0611551	0.0629154	0.0644072	0.0658151	0.0669254	0.0678407	0.0682672
	60 to 64 years	0.0656432	0.0673324	0.0694756	0.0717757	0.0742211	0.0765383	0.0791538	0.0811184	0.0824267	0.0831292	0.0831139	0.08215	0.0803537	0.077763	0.0748326	0.0711158	0.0668614	0.0632317	0.0605697	0.0587281	0.0584293	0.0592164	0.0602822	0.0620853
	65 to 69 years	0.0563226	0.057347	0.0579959	0.0587165	0.059966	0.0614557	0.0632629	0.0654926	0.0678201	0.070276	0.0726297	0.0752407	0.0772701	0.0786324	0.0794262	0.0795384	0.078729	0.0771188	0.0747478	0.0719969	0.068496	0.0644701	0.0610513	0.058568
	70 to 74 years	0.0421423	0.0421076	0.0431794	0.046729	0.0493309	0.0510255	0.0521593	0.0529066	0.0537423	0.0550239	0.0564982	0.0582976	0.060501	0.0628037	0.065209	0.0675355	0.0701192	0.072135	0.073549	0.0744308	0.0746465	0.0740007	0.0725879	0.0704522
	75 to 79 years	0.0467029	0.0452202	0.0430549	0.038704	0.0359247	0.0357679	0.0359676	0.0371301	0.0403193	0.0426504	0.044216	0.0452917	0.0461021	0.0469493	0.0482203	0.0496858	0.0514001	0.0534718	0.0556699	0.0579429	0.060164	0.0625957	0.0645521	0.065949
	80 to 84 years	0.0291831	0.0315247	0.033418	0.0349657	0.0358248	0.0349925	0.0340126	0.0325579	0.0293392	0.0273983	0.0274514	0.0278406	0.0289763	0.0315297	0.0334129	0.0347465	0.035706	0.0364958	0.0373218	0.0384978	0.0398202	0.0413433	0.0431762	0.0451118
	85 to 89 years	0.0131835	0.0132224	0.0141192	0.0152274	0.0164769	0.0178089	0.0193498	0.0206502	0.0217588	0.0223732	0.0218041	0.0212615	0.0204643	0.0185138	0.017425	0.0176437	0.0180986	0.0190785	0.0208241	0.0221408	0.0231036	0.0238397	0.0245054	0.0252072
	90 years and older	0.00480985	0.00530392	0.00567757	0.00610592	0.00636609	0.00657829	0.00676743	0.00741094	0.0081092	0.00878766	0.00947123	0.010237	0.0111114	0.0118908	0.0124208	0.0123377	0.0123846	0.0123556	0.0117022	0.0114891	0.0116701	0.0120387	0.0127035	0.0134296
Female	total	1.00002	1	0.999976	1	1	1	0.999927	0.999951	1.00005	1.00002	1.00005	1	0.999975	0.999975	0.999975	1.00003	0.999975	1.00005	0.999898	1.00003	1.00005	0.999974	1.00003	1.00003
	under 5	0.0413488	0.0415329	0.0416677	0.0417342	0.0417293	0.0416565	0.0415153	0.0413316	0.0410559	0.040711	0.0402979	0.0398387	0.0393335	0.0388296	0.0383518	0.0378742	0.037447	0.0370708	0.0366942	0.0363947	0.0361211	0.0359002	0.0357328	0.0356195
	5 to 9 years	0.0411799	0.0412189	0.0414743	0.0416374	0.041972	0.0421672	0.0423198	0.0424315	0.0425266	0.0425302	0.0425175	0.0424121	0.0422388	0.0420197	0.0417042	0.041315	0.0408513	0.0403879	0.0398983	0.039434	0.0389687	0.0385547	0.0381926	0.0378311
	10 to 14 years	0.041904	0.0418709	0.0416193	0.0417585	0.0418264	0.0418997	0.0419297	0.042236	0.042404	0.042776	0.0430108	0.0432039	0.0433563	0.0434902	0.0435305	0.0435503	0.0434739	0.0433252	0.0431278	0.0428053	0.0424577	0.0420339	0.0415588	0.0410834
	15 to 19 years	0.0460075	0.0451308	0.0444471	0.043574	0.0430394	0.0428724	0.0428805	0.0426759	0.0428452	0.0429481	0.0430354	0.0431297	0.0434804	0.0436646	0.0441059	0.044354	0.0446086	0.0447939	0.0449332	0.0450273	0.0450487	0.0450235	0.044899	0.044726
	20 to 24 years	0.0517042	0.0512641	0.0509003	0.0505943	0.049687	0.0484899	0.0475366	0.0469044	0.0460807	0.0455786	0.0454523	0.0455052	0.0453428	0.0455588	0.045707	0.0458358	0.0459703	0.0463638	0.0465861	0.0470705	0.0473833	0.0476522	0.0478767	0.0480824
	25 to 29 years	0.0606353	0.0591843	0.0575227	0.0554359	0.0544908	0.05401	0.0533385	0.0528438	0.0525516	0.0517	0.0505327	0.0496127	0.0489931	0.0482255	0.0477334	0.0476442	0.0477607	0.0476299	0.047883	0.0480666	0.0482299	0.0483996	0.0488348	0.0490972
	30 to 34 years	0.0611181	0.0621061	0.0629124	0.0637876	0.0632005	0.0620836	0.0605056	0.0587588	0.0566204	0.0557072	0.0552678	0.0546359	0.0541829	0.0539328	0.0531122	0.051964	0.0510642	0.0504912	0.0497139	0.049267	0.0492047	0.0493531	0.0492491	0.0495135
	35 to 39 years	0.0607319	0.0613334	0.0617039	0.0615362	0.0617691	0.0621565	0.0631384	0.0639161	0.0648316	0.0642869	0.063209	0.0616633	0.0599439	0.0578208	0.0569399	0.0565602	0.0559562	0.0555302	0.0553083	0.0545027	0.0533607	0.0524973	0.0519161	0.0511786
	40 to 44 years	0.0567249	0.0571801	0.0579094	0.0594059	0.0605561	0.0615242	0.0621145	0.0624985	0.0623315	0.0626398	0.0631104	0.0641378	0.0649847	0.0659705	0.0654708	0.0644465	0.0629161	0.0612023	0.0590973	0.0582316	0.0578758	0.0572909	0.0568876	0.0567206
	45 to 49 years	0.0706286	0.0663318	0.0626707	0.0598175	0.0578388	0.0572443	0.0577022	0.0584655	0.0600029	0.061214	0.0622472	0.0629253	0.0633458	0.0632539	0.0636195	0.0641451	0.065236	0.0661653	0.0671837	0.0667365	0.065726	0.0641977	0.0625065	0.0603892
	50 to 54 years	0.0830839	0.0819308	0.0799758	0.0774408	0.0744578	0.0707407	0.0665269	0.062914	0.0601255	0.0581901	0.0576354	0.0581743	0.0590003	0.060637	0.0618933	0.0630149	0.063723	0.0642155	0.0641577	0.0645911	0.0651616	0.066311	0.0672967	0.068403
	55 to 59 years	0.0773631	0.0796851	0.0813293	0.0822823	0.0827551	0.0826322	0.0815924	0.079779	0.0773567	0.0744401	0.070805	0.0666617	0.0631223	0.0603878	0.0584909	0.0580169	0.058604	0.0594804	0.061157	0.0624968	0.0636737	0.0644297	0.0649922	0.0649685
	60 to 64 years	0.0663561	0.0676599	0.0694622	0.0716067	0.0739725	0.0762122	0.0786426	0.080439	0.0814991	0.0820365	0.0820016	0.0810878	0.0793872	0.0770362	0.074227	0.07065	0.0665725	0.0631014	0.0604196	0.0585892	0.058158	0.0587856	0.0597359	0.061482
	65 to 69 years	0.0595008	0.060947	0.0618006	0.0624077	0.0633946	0.0645397	0.0659662	0.0678513	0.070077	0.072498	0.0747756	0.0772771	0.0791388	0.0803011	0.0809317	0.0809976	0.0801896	0.0785729	0.0763128	0.0735812	0.0701129	0.0661048	0.0627136	0.060103
	70 to 74 years	0.04678	0.0466279	0.0477341	0.0517321	0.0547819	0.0568795	0.0584335	0.0593699	0.060101	0.0611402	0.0623459	0.0638161	0.0657793	0.0680142	0.0704743	0.0728099	0.075348	0.0772815	0.0784743	0.0792001	0.0793484	0.0786042	0.0771103	0.0749597
	75 to 79 years	0.0566284	0.054693	0.0519154	0.0467211	0.0432093	0.0429454	0.0430267	0.0442402	0.0480661	0.0509625	0.0530236	0.0545617	0.0555487	0.0563254	0.0574402	0.0586699	0.0601674	0.0621392	0.0643611	0.0668131	0.0691124	0.0716458	0.0735629	0.0748296
	80 to 84 years	0.0408178	0.0437785	0.0460906	0.0479072	0.0488379	0.0475415	0.0460496	0.043898	0.0395853	0.0368021	0.0367466	0.0370178	0.0383154	0.0416957	0.044306	0.0461875	0.0476094	0.0486174	0.0494342	0.0505185	0.0517445	0.0531931	0.0550751	0.057215
	85 to 89 years	0.0233417	0.022988	0.0239517	0.0253214	0.027027	0.0288653	0.0310816	0.0329235	0.034438	0.0351796	0.034231	0.0332319	0.0318343	0.0287858	0.0269689	0.0271248	0.0276125	0.0288666	0.0314812	0.0335087	0.035018	0.0361837	0.0370792	0.0378831
	90 years and older	0.0141692	0.0145365	0.0148882	0.0152993	0.0154544	0.0155391	0.0156261	0.016474	0.0175499	0.0186838	0.0198037	0.0211071	0.0226466	0.0240255	0.0249675	0.0248644	0.0248638	0.0248152	0.0236745	0.0231905	0.0233453	0.0238132	0.0248058	0.0259406

## Sheet: AG_MV4
Results population projection - Destatis
	Share of age groups
	Main variant MV 4
		2017	2018	2019	2020	2021	2022	2023	2024	2025	2026	2027	2028	2029	2030	2031	2032	2033	2034	2035	2036	2037	2038	2039	2040
Male	total	0.999975	1	1	0.999951	0.999975	1	1.00002	0.999926	1.00005	1.00002	1	1.00002	1	0.999975	0.999975	1.00002	0.99995	1	1	1.00003	0.999975	0.999975	0.99995	0.999975
	under 5	0.0449804	0.0451133	0.0452578	0.0453411	0.0453366	0.0452895	0.0451726	0.0449635	0.0447115	0.0443669	0.0439541	0.0434718	0.0429702	0.042448	0.0419288	0.0414374	0.0409487	0.0405125	0.0400791	0.0396973	0.0393683	0.0390672	0.0388183	0.0386491
	5 to 9 years	0.0446327	0.0446179	0.0448374	0.0449705	0.0453613	0.0455612	0.0457657	0.0459276	0.0460222	0.0460743	0.0460342	0.0459502	0.0457985	0.0455528	0.0452364	0.044849	0.0444151	0.0439344	0.0434315	0.0429302	0.0424314	0.0419853	0.0415406	0.0411499
	10 to 14 years	0.0455268	0.0453859	0.04506	0.045094	0.0450649	0.0450671	0.0450985	0.0453838	0.0455771	0.0459753	0.0462076	0.0464459	0.046642	0.0467698	0.0468529	0.0468661	0.0467842	0.0466568	0.0464337	0.0461631	0.0457958	0.0453562	0.0448931	0.0444085
	15 to 19 years	0.0502211	0.0491763	0.0483492	0.0473178	0.0466214	0.0463519	0.0462599	0.0459523	0.0460469	0.0460495	0.0461085	0.0461733	0.0464684	0.0466953	0.0471264	0.0474139	0.047657	0.0478807	0.0480598	0.048143	0.048181	0.0481485	0.048044	0.047844
	20 to 24 years	0.0567781	0.0563607	0.0559664	0.0556201	0.0545522	0.0531712	0.051993	0.0511185	0.0501026	0.0494395	0.0491791	0.0491474	0.0488997	0.0490052	0.0490662	0.0491322	0.0492282	0.0495791	0.0498361	0.0502982	0.0505913	0.0508905	0.0511444	0.0513552
	25 to 29 years	0.0668869	0.065428	0.0638308	0.0616985	0.060803	0.0603859	0.0597277	0.0591521	0.0587333	0.0577289	0.0563603	0.0552444	0.0544074	0.0534264	0.0527965	0.0525936	0.0525699	0.0523516	0.0525131	0.0526039	0.0527003	0.0528275	0.0532113	0.0535024
	30 to 34 years	0.0669614	0.0684256	0.0695437	0.0707173	0.0702656	0.0690831	0.0674624	0.0657768	0.0636298	0.0627768	0.0624025	0.0617874	0.0612549	0.0609026	0.059909	0.058595	0.0575077	0.0566976	0.0557654	0.0551601	0.0549851	0.0549909	0.0547994	0.0549928
	35 to 39 years	0.0648006	0.06575	0.0665018	0.0667391	0.0674243	0.068243	0.0696123	0.0706711	0.0718649	0.0714622	0.0703514	0.0687766	0.0671596	0.0650505	0.0642362	0.0639241	0.0633183	0.0628419	0.0625203	0.0615759	0.0602827	0.0592171	0.0584291	0.0575189
	40 to 44 years	0.0599573	0.0605475	0.0614072	0.0629834	0.0642866	0.0655005	0.0664245	0.067161	0.0674135	0.0681464	0.069039	0.070462	0.0715757	0.0728248	0.0724677	0.0713948	0.0698771	0.0682868	0.066223	0.0654604	0.0651786	0.0646005	0.0641762	0.0638846
	45 to 49 years	0.0745368	0.0697634	0.0657104	0.0627363	0.0606053	0.0600647	0.0606667	0.0615252	0.0631352	0.0644842	0.0657702	0.0667195	0.0675317	0.0678324	0.0686379	0.069552	0.0710492	0.0722082	0.0735033	0.0732044	0.0721585	0.0706883	0.069142	0.0670927
	50 to 54 years	0.0875515	0.0861142	0.083863	0.0808727	0.0775788	0.0735305	0.0689451	0.0650352	0.0621955	0.0601539	0.0596786	0.0603252	0.0612549	0.0629145	0.0643108	0.0656424	0.0666351	0.0674876	0.0678492	0.0686933	0.0696729	0.0711914	0.0724188	0.0737616
	55 to 59 years	0.0796036	0.0819522	0.0836899	0.0847768	0.0852872	0.0850444	0.0838461	0.0818193	0.0790365	0.0759162	0.0720353	0.0676366	0.0639095	0.0611758	0.0592624	0.0588689	0.0595775	0.060544	0.0622201	0.063656	0.065028	0.0660847	0.0669742	0.0673959
	60 to 64 years	0.0654712	0.0670878	0.069148	0.071335	0.0736751	0.0759272	0.0784096	0.0802867	0.0814848	0.0820775	0.0819652	0.0809458	0.079093	0.0765008	0.073562	0.0699006	0.0657124	0.0621675	0.0595932	0.0577916	0.0574707	0.0582361	0.0592357	0.0609544
	65 to 69 years	0.056182	0.0571287	0.0576975	0.0583381	0.0595182	0.0609295	0.0626683	0.064788	0.0670426	0.0693836	0.0716143	0.0741301	0.0760166	0.0772956	0.0779886	0.0780188	0.0771341	0.0754802	0.073103	0.0703975	0.0669613	0.0630157	0.0596895	0.0572915
	70 to 74 years	0.0420496	0.0419671	0.0429578	0.0464777	0.0489932	0.0506263	0.0517212	0.0524286	0.0531939	0.0544132	0.0558403	0.0575493	0.0596671	0.0618713	0.0641864	0.0664143	0.0688546	0.0707845	0.0720773	0.0728786	0.0730121	0.0723234	0.0709064	0.0687599
	75 to 79 years	0.0466445	0.0450886	0.0429084	0.0385461	0.0357505	0.0355793	0.0357822	0.0369052	0.0400623	0.0423379	0.0438799	0.0449341	0.0456993	0.0465214	0.0477481	0.0491571	0.0508242	0.0528511	0.0549648	0.0571901	0.0593286	0.0616824	0.0635461	0.064895
	80 to 84 years	0.029159	0.0315124	0.0333869	0.0349386	0.0357999	0.0349616	0.034003	0.0325547	0.029379	0.0274169	0.0274868	0.0278824	0.0290024	0.0315939	0.0334983	0.0348383	0.0358114	0.0365912	0.0374271	0.0385946	0.0399207	0.041457	0.0433051	0.0452169
	85 to 89 years	0.0131886	0.0132541	0.0141462	0.0152702	0.0165781	0.0179379	0.0194974	0.0208627	0.0220095	0.022666	0.0221628	0.0216615	0.0208897	0.0189265	0.0178558	0.0181039	0.018604	0.0196069	0.0214656	0.0228309	0.0238771	0.024678	0.0253831	0.0261702
	90 years and older	0.00484328	0.0053264	0.0057376	0.00617726	0.00647313	0.00674524	0.00696864	0.0076134	0.00840814	0.00915547	0.00992992	0.0107812	0.0117597	0.0126673	0.0133048	0.0133227	0.0134417	0.0135375	0.0129344	0.0127563	0.0130307	0.0135339	0.0142922	0.0151312
Female	total	1.00002	1.00002	1.00002	0.999952	1	1	1.00002	1	0.999976	1.00002	1	1	1	0.999951	0.999951	1.00005	0.999975	1.00002	1	1	1.00002	1.00002	0.99995	1
	under 5	0.0413967	0.0416025	0.0417799	0.0419072	0.0419385	0.0419247	0.0418415	0.0416908	0.0414723	0.0411857	0.0408326	0.0404107	0.0399679	0.0395032	0.0390415	0.0386064	0.0381722	0.0377882	0.0374308	0.0370736	0.0367916	0.0365367	0.036332	0.0361797
	5 to 9 years	0.0411559	0.0411935	0.0414672	0.0416186	0.0419867	0.0422138	0.0424203	0.042584	0.0427291	0.0427828	0.0427955	0.0427406	0.0426178	0.0424257	0.0421649	0.0418337	0.0414308	0.0410047	0.0405562	0.0401322	0.0396845	0.0392881	0.0388917	0.0385468
	10 to 14 years	0.0418784	0.0418431	0.0415875	0.0416907	0.0417459	0.0418042	0.0418656	0.0421495	0.0423182	0.0427102	0.0429652	0.0432018	0.0434201	0.0435704	0.0436533	0.0436919	0.0436604	0.0435583	0.0433862	0.0431415	0.0428246	0.0424609	0.0420229	0.0416116
	15 to 19 years	0.0460446	0.0451396	0.0444498	0.0435672	0.0429737	0.042768	0.0427338	0.0424874	0.0426324	0.0427102	0.0427955	0.0428863	0.0432013	0.0433999	0.0438241	0.0441076	0.0443709	0.0446141	0.044789	0.0448928	0.044951	0.0449396	0.0448559	0.0447014
	20 to 24 years	0.0520169	0.0517084	0.0514011	0.0511692	0.0502203	0.0489362	0.0478947	0.0471466	0.0462334	0.0456624	0.0454854	0.0454832	0.0452921	0.04547	0.045581	0.0456968	0.045792	0.046161	0.0463886	0.0468415	0.0471516	0.0474432	0.0476889	0.0479157
	25 to 29 years	0.0608308	0.0595284	0.0580156	0.0561008	0.0553482	0.0550322	0.0544784	0.0540508	0.0537497	0.0528252	0.0515679	0.0505558	0.0498383	0.0489528	0.0484115	0.0482641	0.0482911	0.0481253	0.0483327	0.0484695	0.0486104	0.0487321	0.0491302	0.0493858
	30 to 34 years	0.0612161	0.0622474	0.0631149	0.0640637	0.0635819	0.0625979	0.0611827	0.0596031	0.0576649	0.0569389	0.0566568	0.0561623	0.055746	0.0554798	0.0545849	0.0533741	0.0523827	0.0516856	0.0508183	0.0502948	0.0501681	0.0502442	0.0500746	0.0503077
	35 to 39 years	0.0607586	0.0613811	0.0617679	0.0616099	0.0619207	0.0623569	0.0633772	0.064214	0.0651811	0.064755	0.0637813	0.0623999	0.0608757	0.0589625	0.0582695	0.058044	0.0575524	0.0571857	0.056946	0.0560667	0.054866	0.0538879	0.0532058	0.0523509
	40 to 44 years	0.0567369	0.0571944	0.0579194	0.0593967	0.0605484	0.0615377	0.0621473	0.0625483	0.062426	0.0627707	0.0632482	0.0643173	0.0652274	0.0662445	0.0658338	0.0649144	0.0635796	0.0620718	0.0601698	0.0594953	0.0592919	0.0588206	0.0584742	0.0582812
	45 to 49 years	0.0705599	0.0662416	0.0625857	0.0597334	0.0577557	0.0571525	0.0576376	0.058372	0.0599125	0.0610768	0.0621335	0.0627882	0.0632339	0.0631515	0.0635401	0.0640831	0.0651966	0.0661232	0.0671835	0.0668212	0.065943	0.0645961	0.0631213	0.0612464
	50 to 54 years	0.0829862	0.0817613	0.0797595	0.0771747	0.0741748	0.0704286	0.0661988	0.0626207	0.05984	0.0579068	0.0573596	0.0578613	0.0586634	0.0602533	0.061466	0.0625672	0.0632611	0.0637415	0.0637135	0.0641326	0.0647068	0.0658602	0.0668489	0.0679491
	55 to 59 years	0.0772306	0.0794755	0.0810583	0.081938	0.0823122	0.0821145	0.0810302	0.079157	0.0766609	0.0737568	0.0700819	0.0659677	0.0624559	0.0597418	0.0578791	0.0573839	0.0579444	0.0587816	0.0603913	0.061666	0.0628029	0.0635302	0.0640656	0.064062
	60 to 64 years	0.0662492	0.0674687	0.0692002	0.0712567	0.0735489	0.0756813	0.0780157	0.0796881	0.0806487	0.0810889	0.0809868	0.0799961	0.0782097	0.0758402	0.0730077	0.0694621	0.0654171	0.0619982	0.0593577	0.0575467	0.057116	0.0577052	0.0585736	0.0602497
	65 to 69 years	0.0593859	0.0607796	0.0615514	0.062091	0.0630041	0.0640677	0.065403	0.0672074	0.0693139	0.0716273	0.0737896	0.0761614	0.0778937	0.0789333	0.0794495	0.0794377	0.0785251	0.0768777	0.0745909	0.0718779	0.0684403	0.0645217	0.0611829	0.0586301
	70 to 74 years	0.0466948	0.0465111	0.0475526	0.0514819	0.0544575	0.0564778	0.0579511	0.0588306	0.0594533	0.0604235	0.0615276	0.0629096	0.0647655	0.0668777	0.0692255	0.0714181	0.0738209	0.0755764	0.0766827	0.0772798	0.0773168	0.0765189	0.0749751	0.0728328
	75 to 79 years	0.0565443	0.0545717	0.0517619	0.0465262	0.0429978	0.0426957	0.0427338	0.0439117	0.0476352	0.0504779	0.0524403	0.0539052	0.0548222	0.0555285	0.0565614	0.0577262	0.0591204	0.0609669	0.0630983	0.0654153	0.0675749	0.069975	0.0717445	0.0728827
	80 to 84 years	0.0407706	0.0437199	0.0460132	0.0478012	0.0487036	0.0474183	0.045893	0.0437428	0.039418	0.0366122	0.0365434	0.0367943	0.0380473	0.0413785	0.0439461	0.0457702	0.047164	0.0481008	0.0488741	0.0499248	0.051083	0.052475	0.0542744	0.0563128
	85 to 89 years	0.0233594	0.0230269	0.0240048	0.025356	0.0270843	0.0289618	0.0312063	0.0330726	0.0345844	0.0353781	0.0344594	0.0334692	0.0320667	0.0290307	0.0271827	0.0273594	0.0278329	0.0290962	0.031746	0.033793	0.0353328	0.0365119	0.0374254	0.038198
	90 years and older	0.0142083	0.0146295	0.0150331	0.0154686	0.0156968	0.0158302	0.0160131	0.0169226	0.0181018	0.0193345	0.0205496	0.0219892	0.023655	0.025207	0.0263286	0.0263081	0.0264609	0.0265671	0.0255445	0.025135	0.0253684	0.0259772	0.0270626	0.0283557

## Sheet: AG_MC2
Results population projection - Destatis
	Share of age groups
	Model Calculation MC 2
		2017	2018	2019	2020	2021	2022	2023	2024	2025	2026	2027	2028	2029	2030	2031	2032	2033	2034	2035	2036	2037	2038	2039	2040
Male	total	0.999975	1	1.00002	1	0.999975	0.999975	0.999901	1	1	1	1	1	1	1.00005	1	1.00005	0.999975	0.999975	1.00002	0.999975	1	1.00002	1.00002	1
	under 5	0.0449671	0.0451218	0.045233	0.0452988	0.0453215	0.0453013	0.0452114	0.04508	0.0448802	0.0445883	0.0442539	0.0438768	0.0434546	0.0430131	0.0425995	0.0422135	0.0418315	0.041476	0.0411491	0.0408497	0.0405787	0.0403362	0.0401459	0.0400089
	5 to 9 years	0.0447177	0.0446984	0.0449346	0.0450504	0.0454207	0.0455987	0.0457809	0.045946	0.0460424	0.046096	0.0461071	0.0460508	0.0459498	0.0457555	0.0455152	0.045204	0.044823	0.0444192	0.0440194	0.0436225	0.0432295	0.0428897	0.0425527	0.0422441
	10 to 14 years	0.0456155	0.0454953	0.0451833	0.0452243	0.0451975	0.0451774	0.0452114	0.0454759	0.045622	0.0460219	0.0462306	0.0464461	0.0466415	0.0467685	0.0468495	0.0468847	0.0468503	0.0467687	0.0465928	0.0463706	0.0460784	0.045716	0.0453564	0.0449511
	15 to 19 years	0.0502544	0.0492554	0.0484657	0.0475091	0.0468347	0.0465652	0.0464742	0.0461934	0.0462649	0.0462691	0.0463048	0.0463473	0.0466415	0.0468426	0.0472449	0.0475025	0.0477156	0.0479311	0.0480774	0.0481779	0.0482337	0.0482447	0.0481602	0.0480306
	20 to 24 years	0.0564146	0.0560038	0.0557517	0.0556301	0.054872	0.0537272	0.0527632	0.0520078	0.0510868	0.0504708	0.0502335	0.0501766	0.0499271	0.0500296	0.0500618	0.0501223	0.0501879	0.0505033	0.050725	0.0511735	0.0514294	0.0516908	0.0519316	0.0521035
	25 to 29 years	0.0665154	0.0649435	0.063361	0.0613421	0.0606767	0.0605422	0.0601664	0.0599253	0.059865	0.0591463	0.0580416	0.0571436	0.0564243	0.0555391	0.0549543	0.0547441	0.0547122	0.0544852	0.0546345	0.0546643	0.054749	0.0548641	0.0552068	0.0554562
	30 to 34 years	0.0667149	0.0681309	0.0692296	0.0704565	0.0701032	0.0690176	0.0675201	0.0659871	0.0640192	0.0633975	0.0633046	0.0629987	0.062798	0.0627779	0.0620954	0.0610464	0.0601513	0.0594811	0.0586183	0.0580561	0.0578705	0.0578887	0.057688	0.0578404
	35 to 39 years	0.0646449	0.065566	0.0663202	0.0665822	0.0673249	0.0682246	0.0696494	0.070787	0.0720803	0.0717516	0.070742	0.0692986	0.0678129	0.0659156	0.0653323	0.0652974	0.064997	0.064848	0.0648538	0.0641959	0.063172	0.0623265	0.0616828	0.0608454
	40 to 44 years	0.0598563	0.0604363	0.0612971	0.0628818	0.0642241	0.0654986	0.0664554	0.0672489	0.0675552	0.0683408	0.0692842	0.0707809	0.0719632	0.073278	0.073017	0.0720447	0.0706586	0.0692009	0.0673529	0.0667954	0.0667889	0.0665411	0.0664219	0.0664581
	45 to 49 years	0.074571	0.0697993	0.0657234	0.0627328	0.0605775	0.0600466	0.0606616	0.0615583	0.0632032	0.0645839	0.065899	0.0668775	0.0677388	0.0680897	0.0689152	0.0698945	0.071425	0.0726387	0.0739843	0.0737522	0.0728336	0.0714994	0.070094	0.068271
	50 to 54 years	0.0877145	0.0863091	0.0840503	0.0810361	0.0776692	0.0735527	0.0689314	0.0650221	0.0621399	0.0601102	0.0596724	0.0603306	0.0612663	0.0629262	0.064344	0.0656929	0.0667029	0.0675933	0.0679962	0.0688503	0.0698608	0.071425	0.0726745	0.0740575
	55 to 59 years	0.0798085	0.0822003	0.0839509	0.0849849	0.0854088	0.0851011	0.083812	0.081723	0.0788803	0.0757063	0.0718045	0.0673963	0.0636379	0.060925	0.0590067	0.0586244	0.0593354	0.0602973	0.0619835	0.0634036	0.0647822	0.0658469	0.0667444	0.0672031
	60 to 64 years	0.0656923	0.0673091	0.0693788	0.0715244	0.0737746	0.0759318	0.0783153	0.0800901	0.08118	0.0816876	0.0814904	0.0803666	0.0784604	0.0758227	0.0728441	0.0691777	0.064997	0.0614597	0.0588905	0.0571153	0.0568052	0.0575417	0.0585316	0.0602245
	65 to 69 years	0.0563647	0.0573485	0.0579152	0.0585109	0.0595852	0.0608892	0.0625186	0.064552	0.066665	0.0688845	0.0709891	0.0733503	0.0751254	0.0762674	0.076847	0.0767653	0.075801	0.0740979	0.0716583	0.0689493	0.0655254	0.0616075	0.0583331	0.0559529
	70 to 74 years	0.0421738	0.0421087	0.0430944	0.0465653	0.0490177	0.0505551	0.0515252	0.0521315	0.052793	0.0538817	0.0552	0.056773	0.0587465	0.0608015	0.0629355	0.0649761	0.0672468	0.0689783	0.070149	0.0707813	0.0708022	0.0700119	0.0685309	0.0663835
	75 to 79 years	0.0467378	0.0452214	0.042995	0.0385685	0.0356718	0.0354134	0.0355304	0.0365688	0.0395885	0.041746	0.043142	0.0440744	0.0447145	0.0454096	0.0464789	0.047725	0.0492237	0.0510474	0.0529519	0.0549614	0.0568796	0.0589796	0.0606406	0.0617643
	80 to 84 years	0.0292049	0.0315255	0.0333715	0.0348433	0.0355973	0.0346699	0.0335991	0.0320657	0.0288074	0.0268173	0.0267846	0.0270771	0.0280886	0.0304872	0.0321967	0.0333655	0.0341673	0.0347983	0.0354828	0.0364429	0.0375811	0.0388735	0.0404933	0.0421447
	85 to 89 years	0.0131933	0.0132228	0.0140996	0.0151741	0.0163723	0.0176447	0.0190898	0.020338	0.0213645	0.0218987	0.0212745	0.0206784	0.0198374	0.0178871	0.0167779	0.0169299	0.0173062	0.0181782	0.0197951	0.0209447	0.0218005	0.0224117	0.0229511	0.0235434
	90 years and older	0.00481345	0.00530405	0.00566967	0.00608454	0.00632566	0.00651764	0.00668515	0.00729891	0.00796222	0.0086013	0.00924119	0.00995627	0.010771	0.011513	0.0119842	0.0118386	0.0118424	0.0117726	0.01111	0.0108685	0.0109994	0.0113298	0.011885	0.0125168
Female	total	1	1	0.999976	1.00002	1.00002	1.00002	1	1.00002	1.00002	1.00005	1.00002	0.999952	1.00002	0.999976	1	0.999976	0.999976	0.999951	1.0001	0.999976	1.00002	1.00005	1.00002	1.00002
	under 5	0.0413457	0.0415318	0.0416968	0.0418155	0.041888	0.0419162	0.041875	0.0417905	0.0416143	0.0414188	0.0411314	0.0408	0.0404488	0.0400999	0.0397542	0.0394097	0.0390916	0.0387999	0.0385103	0.0382707	0.0380577	0.0378704	0.0377118	0.0376045
	5 to 9 years	0.0411766	0.0412179	0.0414795	0.0416224	0.0420087	0.0422301	0.0424304	0.0426118	0.0427501	0.0428454	0.0428734	0.0428824	0.0427997	0.0426714	0.0424741	0.0422299	0.0419151	0.0415783	0.0412437	0.0409101	0.0405786	0.0402726	0.0399951	0.0397442
	10 to 14 years	0.0419011	0.0418699	0.0416244	0.0417431	0.0418155	0.0418679	0.0419233	0.0422011	0.0423876	0.0427729	0.0430186	0.0432456	0.043454	0.0436175	0.0437369	0.0438102	0.0438137	0.0437718	0.0436597	0.0434761	0.0432218	0.0429443	0.0426221	0.0422774
	15 to 19 years	0.0460067	0.0451538	0.0444976	0.0436746	0.0431193	0.0429061	0.0429134	0.0426601	0.0428226	0.0428938	0.0429702	0.0430519	0.0433813	0.043569	0.0439798	0.0442478	0.0444953	0.0447223	0.0449287	0.0450402	0.0451308	0.0451749	0.0451264	0.045032
	20 to 24 years	0.0516338	0.0513112	0.0511372	0.0511106	0.0504346	0.0494012	0.0485643	0.0479503	0.0471242	0.0465932	0.04643	0.0464418	0.0462411	0.0464073	0.0465297	0.0466304	0.0467347	0.047062	0.047296	0.0477284	0.0480188	0.0482879	0.0485392	0.0487457
	25 to 29 years	0.0605695	0.0591587	0.0576319	0.055746	0.0551183	0.0549788	0.0546741	0.0545209	0.0545191	0.0538711	0.0528901	0.0520594	0.0514759	0.0506768	0.0501724	0.050034	0.0500937	0.0498891	0.0501025	0.0502212	0.0503683	0.0504939	0.050847	0.0511067
	30 to 34 years	0.0610766	0.0621046	0.0629436	0.0639305	0.0634718	0.0625121	0.0611461	0.0596178	0.0577815	0.0571836	0.0570758	0.0568052	0.0566865	0.0567173	0.0560979	0.0551396	0.054329	0.0537642	0.0530066	0.0525184	0.0523997	0.0524548	0.0522956	0.0525086
	35 to 39 years	0.0607144	0.0613319	0.0617123	0.0615645	0.0618783	0.0623672	0.063392	0.06428	0.0652731	0.0648726	0.0639472	0.0625923	0.0611458	0.059313	0.058745	0.0586891	0.0584183	0.0583218	0.0584	0.0577971	0.0568541	0.056058	0.0555119	0.0547713
	40 to 44 years	0.0567295	0.0571787	0.0579217	0.0594157	0.0605746	0.0615946	0.0622087	0.0626374	0.0625181	0.0628657	0.0633907	0.0644568	0.065387	0.0664208	0.0660547	0.0651561	0.0638464	0.0624162	0.0606209	0.0600699	0.0600113	0.0597838	0.0597103	0.0598131
	45 to 49 years	0.0706402	0.0663302	0.0626298	0.0597779	0.0577982	0.0572001	0.0576686	0.0584342	0.0599807	0.0611732	0.0622293	0.0628829	0.0633513	0.0632672	0.0636748	0.0642079	0.0653312	0.066267	0.0673565	0.0670104	0.0661299	0.0648577	0.0634422	0.0616576
	50 to 54 years	0.083126	0.0819288	0.0799411	0.0773298	0.0742878	0.0705042	0.0662658	0.0626374	0.0598598	0.057909	0.0573903	0.0578949	0.0586981	0.0602833	0.0615134	0.062579	0.0632865	0.063781	0.0637446	0.0641511	0.0647348	0.0658872	0.0668795	0.0679784
	55 to 59 years	0.0773782	0.0796591	0.081269	0.0821342	0.0824481	0.0822146	0.0810693	0.0791603	0.0766554	0.073698	0.0700201	0.0658854	0.0623576	0.0596526	0.0577736	0.057279	0.0578341	0.058663	0.0602792	0.0615118	0.06263	0.0633625	0.0638841	0.0638957
	60 to 64 years	0.0663897	0.0676583	0.0693901	0.0714389	0.0736601	0.0757437	0.0780265	0.0796676	0.0805703	0.0809517	0.0807868	0.0797356	0.077941	0.0755179	0.0726844	0.0691189	0.0650877	0.0616363	0.0590102	0.0571861	0.0567562	0.0573326	0.0581881	0.0598131
	65 to 69 years	0.0595068	0.0609456	0.0617123	0.0622405	0.0631096	0.0641057	0.0653964	0.0671305	0.0691638	0.0714251	0.0735041	0.075813	0.0774805	0.0784533	0.0789014	0.0787951	0.0778668	0.0761619	0.0738481	0.0711161	0.0676717	0.0637547	0.0604223	0.0578947
	70 to 74 years	0.0467795	0.0466267	0.0476846	0.0515934	0.0545389	0.0564999	0.0579101	0.0587241	0.0592798	0.060206	0.0612373	0.0625439	0.0642964	0.0663481	0.0685803	0.0706749	0.0729742	0.0746509	0.0756296	0.0761504	0.0761154	0.0752506	0.0736803	0.0714953
	75 to 79 years	0.0566571	0.0546917	0.0518615	0.0465958	0.0429986	0.0426647	0.0426477	0.0437471	0.0474142	0.0501717	0.0520433	0.0534396	0.054263	0.0548979	0.0558308	0.05689	0.0581993	0.0599303	0.0619387	0.0641023	0.0661543	0.0683874	0.0700466	0.0710526
	80 to 84 years	0.0408385	0.0437775	0.0460428	0.0477789	0.0485997	0.0472281	0.0456181	0.0434089	0.0390527	0.0361961	0.0360746	0.0362479	0.0374194	0.0406336	0.043057	0.0447583	0.0460044	0.0468426	0.0475156	0.0484372	0.0494628	0.0507145	0.0523693	0.0542302
	85 to 89 years	0.0233535	0.0229874	0.0239268	0.0252535	0.0268952	0.0286604	0.0307904	0.0325627	0.0339536	0.0346245	0.0336067	0.0325189	0.031094	0.0280433	0.0262033	0.0262812	0.0266777	0.0278082	0.0302616	0.0321122	0.0334565	0.0344878	0.035232	0.0358583
	90 years and older	0.0141763	0.0145361	0.0148728	0.0152583	0.015379	0.0154288	0.0154797	0.0162814	0.017303	0.0183761	0.0194043	0.0206543	0.0221027	0.0233856	0.0242362	0.0240445	0.0239759	0.0238844	0.022745	0.0221657	0.0222717	0.0226732	0.0235207	0.024545

## Sheet: Metadata
Data
Federal Statistical Office (Destatis): 14th cordinated population projection
https://www.destatis.de/EN/Themes/Society-Environment/Population/Population-Projection/_node.html#sprg260606
