# Supplementary material for: Population change and the burden of hospitalization in Germany 2000–2040: Decomposition analysis and projection
Source: PLoS One. 2020 Dec 11;15(12):e0243322. doi: 10.1371/journal.pone.0243322 (PMC7732063; doi:10.1371/journal.pone.0243322)
Supplement: S4 File — (XLSX) [file pone.0243322.s004.xlsx]

## Sheet: AG_V1
Bevölkerungsvorausberechnung Destatis
	Variante 1
	Anteil der Altersgruppen an der Gesamtbevölkerung
		2017	2018	2019	2020	2021	2022	2023	2024	2025	2026	2027	2028	2029	2030	2031	2032	2033	2034	2035	2036	2037	2038	2039	2040
Männlich	Alle Altersgruppen	1	1.00002	1	1.00002	0.999975	1	1.00003	0.99995	1.00003	1.00003	1	1	1	1	0.999923	1	1	0.999948	1.00003	1.00003	1.00003	1	0.999973	0.999973
	Unter 5 Jahre	0.0449584	0.0451206	0.0452214	0.0452586	0.0452367	0.0451476	0.0449658	0.044742	0.0444495	0.0440393	0.0435829	0.0430818	0.0425342	0.0419884	0.0414453	0.0409283	0.0404633	0.040026	0.0396414	0.0392829	0.0390054	0.038756	0.0385615	0.0384503
	5 bis unter 10 Jahre	0.0446842	0.0446973	0.0449475	0.045109	0.0454614	0.0456478	0.045818	0.0459478	0.0460109	0.0460342	0.0459887	0.045876	0.0456688	0.045415	0.0450638	0.0446373	0.0441348	0.043608	0.0430817	0.0425805	0.0420806	0.0416073	0.0412136	0.0408218
	10 bis unter 15 Jahre	0.0456063	0.0454942	0.0451965	0.0452835	0.0452866	0.0452976	0.0453668	0.0456464	0.0458346	0.0462615	0.0464951	0.0467143	0.0468921	0.0470005	0.0470655	0.0470585	0.046953	0.0468008	0.0465741	0.0462444	0.0458392	0.0453561	0.044847	0.044339
	15 bis unter 20 Jahre	0.0502417	0.0492293	0.0484088	0.0474268	0.0467595	0.0464982	0.0464697	0.0462242	0.0463635	0.046413	0.0464698	0.0465872	0.0469176	0.0471795	0.04763	0.0479085	0.0481682	0.0483842	0.0485288	0.048626	0.0486516	0.0486034	0.0484803	0.048256
	20 bis unter 25 Jahre	0.056497	0.0559526	0.0554809	0.0551028	0.0540993	0.0528014	0.0517332	0.0508968	0.0499396	0.0493169	0.0491288	0.0491274	0.0489309	0.0491229	0.0492211	0.0493509	0.0495126	0.0498897	0.0501968	0.0506935	0.0510172	0.0513227	0.0515833	0.0517999
	25 bis unter 30 Jahre	0.0665902	0.0649419	0.0631755	0.0608847	0.0598412	0.0593297	0.0586009	0.0580315	0.0576962	0.056741	0.0554852	0.0544619	0.0536966	0.0527796	0.052198	0.0520554	0.0520981	0.0519403	0.0521775	0.0523423	0.0525154	0.0526955	0.053148	0.0534786
	30 bis unter 35 Jahre	0.0667896	0.0681541	0.0691519	0.0702555	0.0696775	0.0683592	0.0665965	0.064739	0.0624056	0.0614126	0.0609552	0.0602789	0.0597875	0.0595049	0.058588	0.0573872	0.0563901	0.0556522	0.0547577	0.0542005	0.0540924	0.0542003	0.0540763	0.054358
	35 bis unter 40 Jahre	0.0646962	0.0655893	0.0662882	0.0664673	0.0670811	0.0678589	0.0691781	0.0701653	0.0713206	0.0708063	0.0695654	0.0678487	0.0660312	0.0637498	0.0627967	0.0624098	0.061768	0.0613108	0.0610649	0.0601937	0.0589812	0.0580284	0.0573118	0.0564364
	40 bis unter 45 Jahre	0.0598864	0.0604348	0.0612829	0.0628287	0.0641102	0.0653327	0.0662205	0.0669246	0.0671653	0.0678518	0.0687044	0.0701095	0.0712047	0.0724186	0.071984	0.070781	0.069085	0.0673069	0.0650265	0.0641193	0.0637649	0.0631765	0.0627486	0.0625383
	45 bis unter 50 Jahre	0.07459	0.0697976	0.0657403	0.0627539	0.0605902	0.06003	0.0606061	0.0614731	0.0630855	0.0644428	0.0657415	0.0667056	0.0675094	0.0677901	0.0685708	0.0694931	0.0709724	0.072135	0.0734447	0.0730437	0.0718867	0.0702255	0.0684772	0.0662155
	50 bis unter 55 Jahre	0.0876987	0.0863318	0.0841426	0.0811963	0.0779159	0.0738619	0.0692533	0.0653168	0.0624307	0.0603773	0.0598916	0.0605329	0.0614949	0.0631872	0.0645931	0.0659644	0.0669907	0.067852	0.0682322	0.0690657	0.0700468	0.0715983	0.0728266	0.0742093
	55 bis unter 60 Jahre	0.0797737	0.0822232	0.084043	0.0852336	0.0858049	0.0856678	0.0845427	0.0825755	0.0798076	0.07669	0.0728069	0.0683567	0.0645531	0.0617808	0.0598198	0.059422	0.060165	0.0611551	0.0629154	0.0644072	0.0658151	0.0669254	0.0678407	0.0682672
	60 bis unter 65 Jahre	0.0656432	0.0673324	0.0694756	0.0717757	0.0742211	0.0765383	0.0791538	0.0811184	0.0824267	0.0831292	0.0831139	0.08215	0.0803537	0.077763	0.0748326	0.0711158	0.0668614	0.0632317	0.0605697	0.0587281	0.0584293	0.0592164	0.0602822	0.0620853
	65 bis unter 70 Jahre	0.0563226	0.057347	0.0579959	0.0587165	0.059966	0.0614557	0.0632629	0.0654926	0.0678201	0.070276	0.0726297	0.0752407	0.0772701	0.0786324	0.0794262	0.0795384	0.078729	0.0771188	0.0747478	0.0719969	0.068496	0.0644701	0.0610513	0.058568
	70 bis unter 75 Jahre	0.0421423	0.0421076	0.0431794	0.046729	0.0493309	0.0510255	0.0521593	0.0529066	0.0537423	0.0550239	0.0564982	0.0582976	0.060501	0.0628037	0.065209	0.0675355	0.0701192	0.072135	0.073549	0.0744308	0.0746465	0.0740007	0.0725879	0.0704522
	75 bis unter 80 Jahre	0.0467029	0.0452202	0.0430549	0.038704	0.0359247	0.0357679	0.0359676	0.0371301	0.0403193	0.0426504	0.044216	0.0452917	0.0461021	0.0469493	0.0482203	0.0496858	0.0514001	0.0534718	0.0556699	0.0579429	0.060164	0.0625957	0.0645521	0.065949
	80 bis unter 85 Jahre	0.0291831	0.0315247	0.033418	0.0349657	0.0358248	0.0349925	0.0340126	0.0325579	0.0293392	0.0273983	0.0274514	0.0278406	0.0289763	0.0315297	0.0334129	0.0347465	0.035706	0.0364958	0.0373218	0.0384978	0.0398202	0.0413433	0.0431762	0.0451118
	85 bis unter 90 Jahre	0.0131835	0.0132224	0.0141192	0.0152274	0.0164769	0.0178089	0.0193498	0.0206502	0.0217588	0.0223732	0.0218041	0.0212615	0.0204643	0.0185138	0.017425	0.0176437	0.0180986	0.0190785	0.0208241	0.0221408	0.0231036	0.0238397	0.0245054	0.0252072
	90 Jahre und älter	0.00480985	0.00530392	0.00567757	0.00610592	0.00636609	0.00657829	0.00676743	0.00741094	0.0081092	0.00878766	0.00947123	0.010237	0.0111114	0.0118908	0.0124208	0.0123377	0.0123846	0.0123556	0.0117022	0.0114891	0.0116701	0.0120387	0.0127035	0.0134296
Weiblich	Alle Altersgruppen	1.00002	1	0.999976	1	1	1	0.999927	0.999951	1.00005	1.00002	1.00005	1	0.999975	0.999975	0.999975	1.00003	0.999975	1.00005	0.999898	1.00003	1.00005	0.999974	1.00003	1.00003
	Unter 5 Jahre	0.0413488	0.0415329	0.0416677	0.0417342	0.0417293	0.0416565	0.0415153	0.0413316	0.0410559	0.040711	0.0402979	0.0398387	0.0393335	0.0388296	0.0383518	0.0378742	0.037447	0.0370708	0.0366942	0.0363947	0.0361211	0.0359002	0.0357328	0.0356195
	5 bis unter 10 Jahre	0.0411799	0.0412189	0.0414743	0.0416374	0.041972	0.0421672	0.0423198	0.0424315	0.0425266	0.0425302	0.0425175	0.0424121	0.0422388	0.0420197	0.0417042	0.041315	0.0408513	0.0403879	0.0398983	0.039434	0.0389687	0.0385547	0.0381926	0.0378311
	10 bis unter 15 Jahre	0.041904	0.0418709	0.0416193	0.0417585	0.0418264	0.0418997	0.0419297	0.042236	0.042404	0.042776	0.0430108	0.0432039	0.0433563	0.0434902	0.0435305	0.0435503	0.0434739	0.0433252	0.0431278	0.0428053	0.0424577	0.0420339	0.0415588	0.0410834
	15 bis unter 20 Jahre	0.0460075	0.0451308	0.0444471	0.043574	0.0430394	0.0428724	0.0428805	0.0426759	0.0428452	0.0429481	0.0430354	0.0431297	0.0434804	0.0436646	0.0441059	0.044354	0.0446086	0.0447939	0.0449332	0.0450273	0.0450487	0.0450235	0.044899	0.044726
	20 bis unter 25 Jahre	0.0517042	0.0512641	0.0509003	0.0505943	0.049687	0.0484899	0.0475366	0.0469044	0.0460807	0.0455786	0.0454523	0.0455052	0.0453428	0.0455588	0.045707	0.0458358	0.0459703	0.0463638	0.0465861	0.0470705	0.0473833	0.0476522	0.0478767	0.0480824
	25 bis unter 30 Jahre	0.0606353	0.0591843	0.0575227	0.0554359	0.0544908	0.05401	0.0533385	0.0528438	0.0525516	0.0517	0.0505327	0.0496127	0.0489931	0.0482255	0.0477334	0.0476442	0.0477607	0.0476299	0.047883	0.0480666	0.0482299	0.0483996	0.0488348	0.0490972
	30 bis unter 35 Jahre	0.0611181	0.0621061	0.0629124	0.0637876	0.0632005	0.0620836	0.0605056	0.0587588	0.0566204	0.0557072	0.0552678	0.0546359	0.0541829	0.0539328	0.0531122	0.051964	0.0510642	0.0504912	0.0497139	0.049267	0.0492047	0.0493531	0.0492491	0.0495135
	35 bis unter 40 Jahre	0.0607319	0.0613334	0.0617039	0.0615362	0.0617691	0.0621565	0.0631384	0.0639161	0.0648316	0.0642869	0.063209	0.0616633	0.0599439	0.0578208	0.0569399	0.0565602	0.0559562	0.0555302	0.0553083	0.0545027	0.0533607	0.0524973	0.0519161	0.0511786
	40 bis unter 45 Jahre	0.0567249	0.0571801	0.0579094	0.0594059	0.0605561	0.0615242	0.0621145	0.0624985	0.0623315	0.0626398	0.0631104	0.0641378	0.0649847	0.0659705	0.0654708	0.0644465	0.0629161	0.0612023	0.0590973	0.0582316	0.0578758	0.0572909	0.0568876	0.0567206
	45 bis unter 50 Jahre	0.0706286	0.0663318	0.0626707	0.0598175	0.0578388	0.0572443	0.0577022	0.0584655	0.0600029	0.061214	0.0622472	0.0629253	0.0633458	0.0632539	0.0636195	0.0641451	0.065236	0.0661653	0.0671837	0.0667365	0.065726	0.0641977	0.0625065	0.0603892
	50 bis unter 55 Jahre	0.0830839	0.0819308	0.0799758	0.0774408	0.0744578	0.0707407	0.0665269	0.062914	0.0601255	0.0581901	0.0576354	0.0581743	0.0590003	0.060637	0.0618933	0.0630149	0.063723	0.0642155	0.0641577	0.0645911	0.0651616	0.066311	0.0672967	0.068403
	55 bis unter 60 Jahre	0.0773631	0.0796851	0.0813293	0.0822823	0.0827551	0.0826322	0.0815924	0.079779	0.0773567	0.0744401	0.070805	0.0666617	0.0631223	0.0603878	0.0584909	0.0580169	0.058604	0.0594804	0.061157	0.0624968	0.0636737	0.0644297	0.0649922	0.0649685
	60 bis unter 65 Jahre	0.0663561	0.0676599	0.0694622	0.0716067	0.0739725	0.0762122	0.0786426	0.080439	0.0814991	0.0820365	0.0820016	0.0810878	0.0793872	0.0770362	0.074227	0.07065	0.0665725	0.0631014	0.0604196	0.0585892	0.058158	0.0587856	0.0597359	0.061482
	65 bis unter 70 Jahre	0.0595008	0.060947	0.0618006	0.0624077	0.0633946	0.0645397	0.0659662	0.0678513	0.070077	0.072498	0.0747756	0.0772771	0.0791388	0.0803011	0.0809317	0.0809976	0.0801896	0.0785729	0.0763128	0.0735812	0.0701129	0.0661048	0.0627136	0.060103
	70 bis unter 75 Jahre	0.04678	0.0466279	0.0477341	0.0517321	0.0547819	0.0568795	0.0584335	0.0593699	0.060101	0.0611402	0.0623459	0.0638161	0.0657793	0.0680142	0.0704743	0.0728099	0.075348	0.0772815	0.0784743	0.0792001	0.0793484	0.0786042	0.0771103	0.0749597
	75 bis unter 80 Jahre	0.0566284	0.054693	0.0519154	0.0467211	0.0432093	0.0429454	0.0430267	0.0442402	0.0480661	0.0509625	0.0530236	0.0545617	0.0555487	0.0563254	0.0574402	0.0586699	0.0601674	0.0621392	0.0643611	0.0668131	0.0691124	0.0716458	0.0735629	0.0748296
	80 bis unter 85 Jahre	0.0408178	0.0437785	0.0460906	0.0479072	0.0488379	0.0475415	0.0460496	0.043898	0.0395853	0.0368021	0.0367466	0.0370178	0.0383154	0.0416957	0.044306	0.0461875	0.0476094	0.0486174	0.0494342	0.0505185	0.0517445	0.0531931	0.0550751	0.057215
	85 bis unter 90 Jahre	0.0233417	0.022988	0.0239517	0.0253214	0.027027	0.0288653	0.0310816	0.0329235	0.034438	0.0351796	0.034231	0.0332319	0.0318343	0.0287858	0.0269689	0.0271248	0.0276125	0.0288666	0.0314812	0.0335087	0.035018	0.0361837	0.0370792	0.0378831
	90 Jahre und älter	0.0141692	0.0145365	0.0148882	0.0152993	0.0154544	0.0155391	0.0156261	0.016474	0.0175499	0.0186838	0.0198037	0.0211071	0.0226466	0.0240255	0.0249675	0.0248644	0.0248638	0.0248152	0.0236745	0.0231905	0.0233453	0.0238132	0.0248058	0.0259406

## Sheet: AG_V4
Bevölkerungsvorausberechnung Destatis
	Variante 4
	Anteil der Altersgruppen an der Gesamtbevölkerung
		2017	2018	2019	2020	2021	2022	2023	2024	2025	2026	2027	2028	2029	2030	2031	2032	2033	2034	2035	2036	2037	2038	2039	2040
Männlich	Alle Altersgruppen	0.999975	1	1	0.999951	0.999975	1	1.00002	0.999926	1.00005	1.00002	1	1.00002	1	0.999975	0.999975	1.00002	0.99995	1	1	1.00003	0.999975	0.999975	0.99995	0.999975
	Unter 5 Jahre	0.0449804	0.0451133	0.0452578	0.0453411	0.0453366	0.0452895	0.0451726	0.0449635	0.0447115	0.0443669	0.0439541	0.0434718	0.0429702	0.042448	0.0419288	0.0414374	0.0409487	0.0405125	0.0400791	0.0396973	0.0393683	0.0390672	0.0388183	0.0386491
	5 bis unter 10 Jahre	0.0446327	0.0446179	0.0448374	0.0449705	0.0453613	0.0455612	0.0457657	0.0459276	0.0460222	0.0460743	0.0460342	0.0459502	0.0457985	0.0455528	0.0452364	0.044849	0.0444151	0.0439344	0.0434315	0.0429302	0.0424314	0.0419853	0.0415406	0.0411499
	10 bis unter 15 Jahre	0.0455268	0.0453859	0.04506	0.045094	0.0450649	0.0450671	0.0450985	0.0453838	0.0455771	0.0459753	0.0462076	0.0464459	0.046642	0.0467698	0.0468529	0.0468661	0.0467842	0.0466568	0.0464337	0.0461631	0.0457958	0.0453562	0.0448931	0.0444085
	15 bis unter 20 Jahre	0.0502211	0.0491763	0.0483492	0.0473178	0.0466214	0.0463519	0.0462599	0.0459523	0.0460469	0.0460495	0.0461085	0.0461733	0.0464684	0.0466953	0.0471264	0.0474139	0.047657	0.0478807	0.0480598	0.048143	0.048181	0.0481485	0.048044	0.047844
	20 bis unter 25 Jahre	0.0567781	0.0563607	0.0559664	0.0556201	0.0545522	0.0531712	0.051993	0.0511185	0.0501026	0.0494395	0.0491791	0.0491474	0.0488997	0.0490052	0.0490662	0.0491322	0.0492282	0.0495791	0.0498361	0.0502982	0.0505913	0.0508905	0.0511444	0.0513552
	25 bis unter 30 Jahre	0.0668869	0.065428	0.0638308	0.0616985	0.060803	0.0603859	0.0597277	0.0591521	0.0587333	0.0577289	0.0563603	0.0552444	0.0544074	0.0534264	0.0527965	0.0525936	0.0525699	0.0523516	0.0525131	0.0526039	0.0527003	0.0528275	0.0532113	0.0535024
	30 bis unter 35 Jahre	0.0669614	0.0684256	0.0695437	0.0707173	0.0702656	0.0690831	0.0674624	0.0657768	0.0636298	0.0627768	0.0624025	0.0617874	0.0612549	0.0609026	0.059909	0.058595	0.0575077	0.0566976	0.0557654	0.0551601	0.0549851	0.0549909	0.0547994	0.0549928
	35 bis unter 40 Jahre	0.0648006	0.06575	0.0665018	0.0667391	0.0674243	0.068243	0.0696123	0.0706711	0.0718649	0.0714622	0.0703514	0.0687766	0.0671596	0.0650505	0.0642362	0.0639241	0.0633183	0.0628419	0.0625203	0.0615759	0.0602827	0.0592171	0.0584291	0.0575189
	40 bis unter 45 Jahre	0.0599573	0.0605475	0.0614072	0.0629834	0.0642866	0.0655005	0.0664245	0.067161	0.0674135	0.0681464	0.069039	0.070462	0.0715757	0.0728248	0.0724677	0.0713948	0.0698771	0.0682868	0.066223	0.0654604	0.0651786	0.0646005	0.0641762	0.0638846
	45 bis unter 50 Jahre	0.0745368	0.0697634	0.0657104	0.0627363	0.0606053	0.0600647	0.0606667	0.0615252	0.0631352	0.0644842	0.0657702	0.0667195	0.0675317	0.0678324	0.0686379	0.069552	0.0710492	0.0722082	0.0735033	0.0732044	0.0721585	0.0706883	0.069142	0.0670927
	50 bis unter 55 Jahre	0.0875515	0.0861142	0.083863	0.0808727	0.0775788	0.0735305	0.0689451	0.0650352	0.0621955	0.0601539	0.0596786	0.0603252	0.0612549	0.0629145	0.0643108	0.0656424	0.0666351	0.0674876	0.0678492	0.0686933	0.0696729	0.0711914	0.0724188	0.0737616
	55 bis unter 60 Jahre	0.0796036	0.0819522	0.0836899	0.0847768	0.0852872	0.0850444	0.0838461	0.0818193	0.0790365	0.0759162	0.0720353	0.0676366	0.0639095	0.0611758	0.0592624	0.0588689	0.0595775	0.060544	0.0622201	0.063656	0.065028	0.0660847	0.0669742	0.0673959
	60 bis unter 65 Jahre	0.0654712	0.0670878	0.069148	0.071335	0.0736751	0.0759272	0.0784096	0.0802867	0.0814848	0.0820775	0.0819652	0.0809458	0.079093	0.0765008	0.073562	0.0699006	0.0657124	0.0621675	0.0595932	0.0577916	0.0574707	0.0582361	0.0592357	0.0609544
	65 bis unter 70 Jahre	0.056182	0.0571287	0.0576975	0.0583381	0.0595182	0.0609295	0.0626683	0.064788	0.0670426	0.0693836	0.0716143	0.0741301	0.0760166	0.0772956	0.0779886	0.0780188	0.0771341	0.0754802	0.073103	0.0703975	0.0669613	0.0630157	0.0596895	0.0572915
	70 bis unter 75 Jahre	0.0420496	0.0419671	0.0429578	0.0464777	0.0489932	0.0506263	0.0517212	0.0524286	0.0531939	0.0544132	0.0558403	0.0575493	0.0596671	0.0618713	0.0641864	0.0664143	0.0688546	0.0707845	0.0720773	0.0728786	0.0730121	0.0723234	0.0709064	0.0687599
	75 bis unter 80 Jahre	0.0466445	0.0450886	0.0429084	0.0385461	0.0357505	0.0355793	0.0357822	0.0369052	0.0400623	0.0423379	0.0438799	0.0449341	0.0456993	0.0465214	0.0477481	0.0491571	0.0508242	0.0528511	0.0549648	0.0571901	0.0593286	0.0616824	0.0635461	0.064895
	80 bis unter 85 Jahre	0.029159	0.0315124	0.0333869	0.0349386	0.0357999	0.0349616	0.034003	0.0325547	0.029379	0.0274169	0.0274868	0.0278824	0.0290024	0.0315939	0.0334983	0.0348383	0.0358114	0.0365912	0.0374271	0.0385946	0.0399207	0.041457	0.0433051	0.0452169
	85 bis unter 90 Jahre	0.0131886	0.0132541	0.0141462	0.0152702	0.0165781	0.0179379	0.0194974	0.0208627	0.0220095	0.022666	0.0221628	0.0216615	0.0208897	0.0189265	0.0178558	0.0181039	0.018604	0.0196069	0.0214656	0.0228309	0.0238771	0.024678	0.0253831	0.0261702
	90 Jahre und älter	0.00484328	0.0053264	0.0057376	0.00617726	0.00647313	0.00674524	0.00696864	0.0076134	0.00840814	0.00915547	0.00992992	0.0107812	0.0117597	0.0126673	0.0133048	0.0133227	0.0134417	0.0135375	0.0129344	0.0127563	0.0130307	0.0135339	0.0142922	0.0151312
Weiblich	Alle Altersgruppen	1.00002	1.00002	1.00002	0.999952	1	1	1.00002	1	0.999976	1.00002	1	1	1	0.999951	0.999951	1.00005	0.999975	1.00002	1	1	1.00002	1.00002	0.99995	1
	Unter 5 Jahre	0.0413967	0.0416025	0.0417799	0.0419072	0.0419385	0.0419247	0.0418415	0.0416908	0.0414723	0.0411857	0.0408326	0.0404107	0.0399679	0.0395032	0.0390415	0.0386064	0.0381722	0.0377882	0.0374308	0.0370736	0.0367916	0.0365367	0.036332	0.0361797
	5 bis unter 10 Jahre	0.0411559	0.0411935	0.0414672	0.0416186	0.0419867	0.0422138	0.0424203	0.042584	0.0427291	0.0427828	0.0427955	0.0427406	0.0426178	0.0424257	0.0421649	0.0418337	0.0414308	0.0410047	0.0405562	0.0401322	0.0396845	0.0392881	0.0388917	0.0385468
	10 bis unter 15 Jahre	0.0418784	0.0418431	0.0415875	0.0416907	0.0417459	0.0418042	0.0418656	0.0421495	0.0423182	0.0427102	0.0429652	0.0432018	0.0434201	0.0435704	0.0436533	0.0436919	0.0436604	0.0435583	0.0433862	0.0431415	0.0428246	0.0424609	0.0420229	0.0416116
	15 bis unter 20 Jahre	0.0460446	0.0451396	0.0444498	0.0435672	0.0429737	0.042768	0.0427338	0.0424874	0.0426324	0.0427102	0.0427955	0.0428863	0.0432013	0.0433999	0.0438241	0.0441076	0.0443709	0.0446141	0.044789	0.0448928	0.044951	0.0449396	0.0448559	0.0447014
	20 bis unter 25 Jahre	0.0520169	0.0517084	0.0514011	0.0511692	0.0502203	0.0489362	0.0478947	0.0471466	0.0462334	0.0456624	0.0454854	0.0454832	0.0452921	0.04547	0.045581	0.0456968	0.045792	0.046161	0.0463886	0.0468415	0.0471516	0.0474432	0.0476889	0.0479157
	25 bis unter 30 Jahre	0.0608308	0.0595284	0.0580156	0.0561008	0.0553482	0.0550322	0.0544784	0.0540508	0.0537497	0.0528252	0.0515679	0.0505558	0.0498383	0.0489528	0.0484115	0.0482641	0.0482911	0.0481253	0.0483327	0.0484695	0.0486104	0.0487321	0.0491302	0.0493858
	30 bis unter 35 Jahre	0.0612161	0.0622474	0.0631149	0.0640637	0.0635819	0.0625979	0.0611827	0.0596031	0.0576649	0.0569389	0.0566568	0.0561623	0.055746	0.0554798	0.0545849	0.0533741	0.0523827	0.0516856	0.0508183	0.0502948	0.0501681	0.0502442	0.0500746	0.0503077
	35 bis unter 40 Jahre	0.0607586	0.0613811	0.0617679	0.0616099	0.0619207	0.0623569	0.0633772	0.064214	0.0651811	0.064755	0.0637813	0.0623999	0.0608757	0.0589625	0.0582695	0.058044	0.0575524	0.0571857	0.056946	0.0560667	0.054866	0.0538879	0.0532058	0.0523509
	40 bis unter 45 Jahre	0.0567369	0.0571944	0.0579194	0.0593967	0.0605484	0.0615377	0.0621473	0.0625483	0.062426	0.0627707	0.0632482	0.0643173	0.0652274	0.0662445	0.0658338	0.0649144	0.0635796	0.0620718	0.0601698	0.0594953	0.0592919	0.0588206	0.0584742	0.0582812
	45 bis unter 50 Jahre	0.0705599	0.0662416	0.0625857	0.0597334	0.0577557	0.0571525	0.0576376	0.058372	0.0599125	0.0610768	0.0621335	0.0627882	0.0632339	0.0631515	0.0635401	0.0640831	0.0651966	0.0661232	0.0671835	0.0668212	0.065943	0.0645961	0.0631213	0.0612464
	50 bis unter 55 Jahre	0.0829862	0.0817613	0.0797595	0.0771747	0.0741748	0.0704286	0.0661988	0.0626207	0.05984	0.0579068	0.0573596	0.0578613	0.0586634	0.0602533	0.061466	0.0625672	0.0632611	0.0637415	0.0637135	0.0641326	0.0647068	0.0658602	0.0668489	0.0679491
	55 bis unter 60 Jahre	0.0772306	0.0794755	0.0810583	0.081938	0.0823122	0.0821145	0.0810302	0.079157	0.0766609	0.0737568	0.0700819	0.0659677	0.0624559	0.0597418	0.0578791	0.0573839	0.0579444	0.0587816	0.0603913	0.061666	0.0628029	0.0635302	0.0640656	0.064062
	60 bis unter 65 Jahre	0.0662492	0.0674687	0.0692002	0.0712567	0.0735489	0.0756813	0.0780157	0.0796881	0.0806487	0.0810889	0.0809868	0.0799961	0.0782097	0.0758402	0.0730077	0.0694621	0.0654171	0.0619982	0.0593577	0.0575467	0.057116	0.0577052	0.0585736	0.0602497
	65 bis unter 70 Jahre	0.0593859	0.0607796	0.0615514	0.062091	0.0630041	0.0640677	0.065403	0.0672074	0.0693139	0.0716273	0.0737896	0.0761614	0.0778937	0.0789333	0.0794495	0.0794377	0.0785251	0.0768777	0.0745909	0.0718779	0.0684403	0.0645217	0.0611829	0.0586301
	70 bis unter 75 Jahre	0.0466948	0.0465111	0.0475526	0.0514819	0.0544575	0.0564778	0.0579511	0.0588306	0.0594533	0.0604235	0.0615276	0.0629096	0.0647655	0.0668777	0.0692255	0.0714181	0.0738209	0.0755764	0.0766827	0.0772798	0.0773168	0.0765189	0.0749751	0.0728328
	75 bis unter 80 Jahre	0.0565443	0.0545717	0.0517619	0.0465262	0.0429978	0.0426957	0.0427338	0.0439117	0.0476352	0.0504779	0.0524403	0.0539052	0.0548222	0.0555285	0.0565614	0.0577262	0.0591204	0.0609669	0.0630983	0.0654153	0.0675749	0.069975	0.0717445	0.0728827
	80 bis unter 85 Jahre	0.0407706	0.0437199	0.0460132	0.0478012	0.0487036	0.0474183	0.045893	0.0437428	0.039418	0.0366122	0.0365434	0.0367943	0.0380473	0.0413785	0.0439461	0.0457702	0.047164	0.0481008	0.0488741	0.0499248	0.051083	0.052475	0.0542744	0.0563128
	85 bis unter 90 Jahre	0.0233594	0.0230269	0.0240048	0.025356	0.0270843	0.0289618	0.0312063	0.0330726	0.0345844	0.0353781	0.0344594	0.0334692	0.0320667	0.0290307	0.0271827	0.0273594	0.0278329	0.0290962	0.031746	0.033793	0.0353328	0.0365119	0.0374254	0.038198
	90 Jahre und älter	0.0142083	0.0146295	0.0150331	0.0154686	0.0156968	0.0158302	0.0160131	0.0169226	0.0181018	0.0193345	0.0205496	0.0219892	0.023655	0.025207	0.0263286	0.0263081	0.0264609	0.0265671	0.0255445	0.025135	0.0253684	0.0259772	0.0270626	0.0283557

## Sheet: AG_MR2
Bevölkerungsvorausberechnung Destatis
	Modellrechnung 2
	Anteil der Altersgruppen an der Gesamtbevölkerung
		2017	2018	2019	2020	2021	2022	2023	2024	2025	2026	2027	2028	2029	2030	2031	2032	2033	2034	2035	2036	2037	2038	2039	2040
Männlich	Alle Altersgruppen	0.999975	1	1.00002	1	0.999975	0.999975	0.999901	1	1	1	1	1	1	1.00005	1	1.00005	0.999975	0.999975	1.00002	0.999975	1	1.00002	1.00002	1
	Unter 5 Jahre	0.0449671	0.0451218	0.045233	0.0452988	0.0453215	0.0453013	0.0452114	0.04508	0.0448802	0.0445883	0.0442539	0.0438768	0.0434546	0.0430131	0.0425995	0.0422135	0.0418315	0.041476	0.0411491	0.0408497	0.0405787	0.0403362	0.0401459	0.0400089
	5 bis unter 10 Jahre	0.0447177	0.0446984	0.0449346	0.0450504	0.0454207	0.0455987	0.0457809	0.045946	0.0460424	0.046096	0.0461071	0.0460508	0.0459498	0.0457555	0.0455152	0.045204	0.044823	0.0444192	0.0440194	0.0436225	0.0432295	0.0428897	0.0425527	0.0422441
	10 bis unter 15 Jahre	0.0456155	0.0454953	0.0451833	0.0452243	0.0451975	0.0451774	0.0452114	0.0454759	0.045622	0.0460219	0.0462306	0.0464461	0.0466415	0.0467685	0.0468495	0.0468847	0.0468503	0.0467687	0.0465928	0.0463706	0.0460784	0.045716	0.0453564	0.0449511
	15 bis unter 20 Jahre	0.0502544	0.0492554	0.0484657	0.0475091	0.0468347	0.0465652	0.0464742	0.0461934	0.0462649	0.0462691	0.0463048	0.0463473	0.0466415	0.0468426	0.0472449	0.0475025	0.0477156	0.0479311	0.0480774	0.0481779	0.0482337	0.0482447	0.0481602	0.0480306
	20 bis unter 25 Jahre	0.0564146	0.0560038	0.0557517	0.0556301	0.054872	0.0537272	0.0527632	0.0520078	0.0510868	0.0504708	0.0502335	0.0501766	0.0499271	0.0500296	0.0500618	0.0501223	0.0501879	0.0505033	0.050725	0.0511735	0.0514294	0.0516908	0.0519316	0.0521035
	25 bis unter 30 Jahre	0.0665154	0.0649435	0.063361	0.0613421	0.0606767	0.0605422	0.0601664	0.0599253	0.059865	0.0591463	0.0580416	0.0571436	0.0564243	0.0555391	0.0549543	0.0547441	0.0547122	0.0544852	0.0546345	0.0546643	0.054749	0.0548641	0.0552068	0.0554562
	30 bis unter 35 Jahre	0.0667149	0.0681309	0.0692296	0.0704565	0.0701032	0.0690176	0.0675201	0.0659871	0.0640192	0.0633975	0.0633046	0.0629987	0.062798	0.0627779	0.0620954	0.0610464	0.0601513	0.0594811	0.0586183	0.0580561	0.0578705	0.0578887	0.057688	0.0578404
	35 bis unter 40 Jahre	0.0646449	0.065566	0.0663202	0.0665822	0.0673249	0.0682246	0.0696494	0.070787	0.0720803	0.0717516	0.070742	0.0692986	0.0678129	0.0659156	0.0653323	0.0652974	0.064997	0.064848	0.0648538	0.0641959	0.063172	0.0623265	0.0616828	0.0608454
	40 bis unter 45 Jahre	0.0598563	0.0604363	0.0612971	0.0628818	0.0642241	0.0654986	0.0664554	0.0672489	0.0675552	0.0683408	0.0692842	0.0707809	0.0719632	0.073278	0.073017	0.0720447	0.0706586	0.0692009	0.0673529	0.0667954	0.0667889	0.0665411	0.0664219	0.0664581
	45 bis unter 50 Jahre	0.074571	0.0697993	0.0657234	0.0627328	0.0605775	0.0600466	0.0606616	0.0615583	0.0632032	0.0645839	0.065899	0.0668775	0.0677388	0.0680897	0.0689152	0.0698945	0.071425	0.0726387	0.0739843	0.0737522	0.0728336	0.0714994	0.070094	0.068271
	50 bis unter 55 Jahre	0.0877145	0.0863091	0.0840503	0.0810361	0.0776692	0.0735527	0.0689314	0.0650221	0.0621399	0.0601102	0.0596724	0.0603306	0.0612663	0.0629262	0.064344	0.0656929	0.0667029	0.0675933	0.0679962	0.0688503	0.0698608	0.071425	0.0726745	0.0740575
	55 bis unter 60 Jahre	0.0798085	0.0822003	0.0839509	0.0849849	0.0854088	0.0851011	0.083812	0.081723	0.0788803	0.0757063	0.0718045	0.0673963	0.0636379	0.060925	0.0590067	0.0586244	0.0593354	0.0602973	0.0619835	0.0634036	0.0647822	0.0658469	0.0667444	0.0672031
	60 bis unter 65 Jahre	0.0656923	0.0673091	0.0693788	0.0715244	0.0737746	0.0759318	0.0783153	0.0800901	0.08118	0.0816876	0.0814904	0.0803666	0.0784604	0.0758227	0.0728441	0.0691777	0.064997	0.0614597	0.0588905	0.0571153	0.0568052	0.0575417	0.0585316	0.0602245
	65 bis unter 70 Jahre	0.0563647	0.0573485	0.0579152	0.0585109	0.0595852	0.0608892	0.0625186	0.064552	0.066665	0.0688845	0.0709891	0.0733503	0.0751254	0.0762674	0.076847	0.0767653	0.075801	0.0740979	0.0716583	0.0689493	0.0655254	0.0616075	0.0583331	0.0559529
	70 bis unter 75 Jahre	0.0421738	0.0421087	0.0430944	0.0465653	0.0490177	0.0505551	0.0515252	0.0521315	0.052793	0.0538817	0.0552	0.056773	0.0587465	0.0608015	0.0629355	0.0649761	0.0672468	0.0689783	0.070149	0.0707813	0.0708022	0.0700119	0.0685309	0.0663835
	75 bis unter 80 Jahre	0.0467378	0.0452214	0.042995	0.0385685	0.0356718	0.0354134	0.0355304	0.0365688	0.0395885	0.041746	0.043142	0.0440744	0.0447145	0.0454096	0.0464789	0.047725	0.0492237	0.0510474	0.0529519	0.0549614	0.0568796	0.0589796	0.0606406	0.0617643
	80 bis unter 85 Jahre	0.0292049	0.0315255	0.0333715	0.0348433	0.0355973	0.0346699	0.0335991	0.0320657	0.0288074	0.0268173	0.0267846	0.0270771	0.0280886	0.0304872	0.0321967	0.0333655	0.0341673	0.0347983	0.0354828	0.0364429	0.0375811	0.0388735	0.0404933	0.0421447
	85 bis unter 90 Jahre	0.0131933	0.0132228	0.0140996	0.0151741	0.0163723	0.0176447	0.0190898	0.020338	0.0213645	0.0218987	0.0212745	0.0206784	0.0198374	0.0178871	0.0167779	0.0169299	0.0173062	0.0181782	0.0197951	0.0209447	0.0218005	0.0224117	0.0229511	0.0235434
	90 Jahre und älter	0.00481345	0.00530405	0.00566967	0.00608454	0.00632566	0.00651764	0.00668515	0.00729891	0.00796222	0.0086013	0.00924119	0.00995627	0.010771	0.011513	0.0119842	0.0118386	0.0118424	0.0117726	0.01111	0.0108685	0.0109994	0.0113298	0.011885	0.0125168
Weiblich	Alle Altersgruppen	1	1	0.999976	1.00002	1.00002	1.00002	1	1.00002	1.00002	1.00005	1.00002	0.999952	1.00002	0.999976	1	0.999976	0.999976	0.999951	1.0001	0.999976	1.00002	1.00005	1.00002	1.00002
	Unter 5 Jahre	0.0413457	0.0415318	0.0416968	0.0418155	0.041888	0.0419162	0.041875	0.0417905	0.0416143	0.0414188	0.0411314	0.0408	0.0404488	0.0400999	0.0397542	0.0394097	0.0390916	0.0387999	0.0385103	0.0382707	0.0380577	0.0378704	0.0377118	0.0376045
	5 bis unter 10 Jahre	0.0411766	0.0412179	0.0414795	0.0416224	0.0420087	0.0422301	0.0424304	0.0426118	0.0427501	0.0428454	0.0428734	0.0428824	0.0427997	0.0426714	0.0424741	0.0422299	0.0419151	0.0415783	0.0412437	0.0409101	0.0405786	0.0402726	0.0399951	0.0397442
	10 bis unter 15 Jahre	0.0419011	0.0418699	0.0416244	0.0417431	0.0418155	0.0418679	0.0419233	0.0422011	0.0423876	0.0427729	0.0430186	0.0432456	0.043454	0.0436175	0.0437369	0.0438102	0.0438137	0.0437718	0.0436597	0.0434761	0.0432218	0.0429443	0.0426221	0.0422774
	15 bis unter 20 Jahre	0.0460067	0.0451538	0.0444976	0.0436746	0.0431193	0.0429061	0.0429134	0.0426601	0.0428226	0.0428938	0.0429702	0.0430519	0.0433813	0.043569	0.0439798	0.0442478	0.0444953	0.0447223	0.0449287	0.0450402	0.0451308	0.0451749	0.0451264	0.045032
	20 bis unter 25 Jahre	0.0516338	0.0513112	0.0511372	0.0511106	0.0504346	0.0494012	0.0485643	0.0479503	0.0471242	0.0465932	0.04643	0.0464418	0.0462411	0.0464073	0.0465297	0.0466304	0.0467347	0.047062	0.047296	0.0477284	0.0480188	0.0482879	0.0485392	0.0487457
	25 bis unter 30 Jahre	0.0605695	0.0591587	0.0576319	0.055746	0.0551183	0.0549788	0.0546741	0.0545209	0.0545191	0.0538711	0.0528901	0.0520594	0.0514759	0.0506768	0.0501724	0.050034	0.0500937	0.0498891	0.0501025	0.0502212	0.0503683	0.0504939	0.050847	0.0511067
	30 bis unter 35 Jahre	0.0610766	0.0621046	0.0629436	0.0639305	0.0634718	0.0625121	0.0611461	0.0596178	0.0577815	0.0571836	0.0570758	0.0568052	0.0566865	0.0567173	0.0560979	0.0551396	0.054329	0.0537642	0.0530066	0.0525184	0.0523997	0.0524548	0.0522956	0.0525086
	35 bis unter 40 Jahre	0.0607144	0.0613319	0.0617123	0.0615645	0.0618783	0.0623672	0.063392	0.06428	0.0652731	0.0648726	0.0639472	0.0625923	0.0611458	0.059313	0.058745	0.0586891	0.0584183	0.0583218	0.0584	0.0577971	0.0568541	0.056058	0.0555119	0.0547713
	40 bis unter 45 Jahre	0.0567295	0.0571787	0.0579217	0.0594157	0.0605746	0.0615946	0.0622087	0.0626374	0.0625181	0.0628657	0.0633907	0.0644568	0.065387	0.0664208	0.0660547	0.0651561	0.0638464	0.0624162	0.0606209	0.0600699	0.0600113	0.0597838	0.0597103	0.0598131
	45 bis unter 50 Jahre	0.0706402	0.0663302	0.0626298	0.0597779	0.0577982	0.0572001	0.0576686	0.0584342	0.0599807	0.0611732	0.0622293	0.0628829	0.0633513	0.0632672	0.0636748	0.0642079	0.0653312	0.066267	0.0673565	0.0670104	0.0661299	0.0648577	0.0634422	0.0616576
	50 bis unter 55 Jahre	0.083126	0.0819288	0.0799411	0.0773298	0.0742878	0.0705042	0.0662658	0.0626374	0.0598598	0.057909	0.0573903	0.0578949	0.0586981	0.0602833	0.0615134	0.062579	0.0632865	0.063781	0.0637446	0.0641511	0.0647348	0.0658872	0.0668795	0.0679784
	55 bis unter 60 Jahre	0.0773782	0.0796591	0.081269	0.0821342	0.0824481	0.0822146	0.0810693	0.0791603	0.0766554	0.073698	0.0700201	0.0658854	0.0623576	0.0596526	0.0577736	0.057279	0.0578341	0.058663	0.0602792	0.0615118	0.06263	0.0633625	0.0638841	0.0638957
	60 bis unter 65 Jahre	0.0663897	0.0676583	0.0693901	0.0714389	0.0736601	0.0757437	0.0780265	0.0796676	0.0805703	0.0809517	0.0807868	0.0797356	0.077941	0.0755179	0.0726844	0.0691189	0.0650877	0.0616363	0.0590102	0.0571861	0.0567562	0.0573326	0.0581881	0.0598131
	65 bis unter 70 Jahre	0.0595068	0.0609456	0.0617123	0.0622405	0.0631096	0.0641057	0.0653964	0.0671305	0.0691638	0.0714251	0.0735041	0.075813	0.0774805	0.0784533	0.0789014	0.0787951	0.0778668	0.0761619	0.0738481	0.0711161	0.0676717	0.0637547	0.0604223	0.0578947
	70 bis unter 75 Jahre	0.0467795	0.0466267	0.0476846	0.0515934	0.0545389	0.0564999	0.0579101	0.0587241	0.0592798	0.060206	0.0612373	0.0625439	0.0642964	0.0663481	0.0685803	0.0706749	0.0729742	0.0746509	0.0756296	0.0761504	0.0761154	0.0752506	0.0736803	0.0714953
	75 bis unter 80 Jahre	0.0566571	0.0546917	0.0518615	0.0465958	0.0429986	0.0426647	0.0426477	0.0437471	0.0474142	0.0501717	0.0520433	0.0534396	0.054263	0.0548979	0.0558308	0.05689	0.0581993	0.0599303	0.0619387	0.0641023	0.0661543	0.0683874	0.0700466	0.0710526
	80 bis unter 85 Jahre	0.0408385	0.0437775	0.0460428	0.0477789	0.0485997	0.0472281	0.0456181	0.0434089	0.0390527	0.0361961	0.0360746	0.0362479	0.0374194	0.0406336	0.043057	0.0447583	0.0460044	0.0468426	0.0475156	0.0484372	0.0494628	0.0507145	0.0523693	0.0542302
	85 bis unter 90 Jahre	0.0233535	0.0229874	0.0239268	0.0252535	0.0268952	0.0286604	0.0307904	0.0325627	0.0339536	0.0346245	0.0336067	0.0325189	0.031094	0.0280433	0.0262033	0.0262812	0.0266777	0.0278082	0.0302616	0.0321122	0.0334565	0.0344878	0.035232	0.0358583
	90 Jahre und älter	0.0141763	0.0145361	0.0148728	0.0152583	0.015379	0.0154288	0.0154797	0.0162814	0.017303	0.0183761	0.0194043	0.0206543	0.0221027	0.0233856	0.0242362	0.0240445	0.0239759	0.0238844	0.022745	0.0221657	0.0222717	0.0226732	0.0235207	0.024545

## Sheet: BevZahl_V1
Bevölkerungsvorausberechnung Destatis
	Variante 1
	Bevölkerungszahl insgesamt
		2017	2018	2019	2020	2021	2022	2023	2024	2025	2026	2027	2028	2029	2030	2031	2032	2033	2034	2035	2036	2037	2038	2039	2040
Männlich		40126	40159	40158	40125	40056	39980	39897	39806	39708	39601	39488	39367	39239	39106	38967	38824	38677	38525	38369	38210	38046	37878	37706	37529
Weiblich		41428	41413	41375	41309	41218	41122	41021	40913	40798	40677	40548	40413	40271	40124	39972	39816	39656	39492	39325	39154	38980	38802	38620	38434

## Sheet: BevZahl_V4
Bevölkerungsvorausberechnung Destatis
	Variante 4
	Bevölkerungszahl insgesamt
		2017	2018	2019	2020	2021	2022	2023	2024	2025	2026	2027	2028	2029	2030	2031	2032	2033	2034	2035	2036	2037	2038	2039	2040
Männlich		40262	40365	40435	40471	40475	40473	40467	40455	40437	40413	40383	40348	40307	40261	40211	40157	40099	40037	39971	39902	39829	39752	39672	39587
Weiblich		41525	41560	41575	41568	41537	41503	41466	41424	41377	41325	41266	41202	41133	41060	40982	40900	40815	40727	40635	40541	40444	40343	40240	40133

## Sheet: BevZahl_MR2
Bevölkerungsvorausberechnung Destatis
	Modellrechnung 2
	Bevölkerungszahl insgesamt
	in 1000
		2017	2018	2019	2020	2021	2022	2023	2024	2025	2026	2027	2028	2029	2030	2031	2032	2033	2034	2035	2036	2037	2038	2039	2040
Männlich		40096	40158	40214	40266	40312	40352	40388	40417	40441	40459	40471	40477	40479	40476	40470	40461	40448	40433	40414	40392	40366	40336	40303	40266
Weiblich		41407	41414	41418	41420	41420	41416	41409	41397	41380	41358	41331	41299	41262	41222	41178	41132	41083	41031	40976	40919	40859	40797	40730	40660

## Sheet: LoS
Length of Stay
		empirische Daten																	Extrapolation mittel logatithmischen Modells
		1	2	3	4	5	6	7	8	9	10	11	12	13	14	15	16		18	19	20	21	22	23	24	25	26	27	28	29	30	31	32	33	34	35	36	37	38	39	40	41
		2000	2001	2002	2003	2004	2005	2006	2007	2008	2009	2010	2011	2012	2013	2014	2015		2017	2018	2019	2020	2021	2022	2023	2024	2025	2026	2027	2028	2029	2030	2031	2032	2033	2034	2035	2036	2037	2038	2039	2040
Männlich	Alle Altersgruppen	10.0615	9.74012	9.5693	9.25406	8.77348	8.72122	8.61178	8.45702	8.27127	8.16066	8.0448	7.89178	7.80304	7.7423	7.64084	7.58854
	unter 5	6.73732	6.45597	6.42001	6.1687	5.45391	5.29977	5.2113	5.07786	4.94668	4.89732	4.81208	4.69975	4.61968	4.55188	4.48234	4.42487		4.34519	4.29403	4.2455	4.19933	4.15531	4.11325	4.07298	4.03435	3.99724	3.96152	3.92711	3.89391	3.86183	3.8308	3.80076	3.77164	3.74339	3.71596	3.68931	3.66338	3.63814	3.61357	3.58961	3.56624
	5 bis unter 10 Jahre	5.66682	5.61811	5.59596	5.4337	5.40843	5.34058	5.45068	5.43662	5.38043	5.37486	5.37114	5.26986	5.27572	5.22239	5.12754	5.06487		5.19422	5.18404	5.17439	5.1652	5.15645	5.14808	5.14007	5.13239	5.125	5.1179	5.11105	5.10445	5.09807	5.0919	5.08592	5.08013	5.07451	5.06905	5.06375	5.05859	5.05357	5.04868	5.04392	5.03927
	10 bis unter 15 Jahre	7.092	6.94646	7.01816	6.93613	6.84599	6.86334	6.75649	6.74914	6.67551	6.66331	6.62438	6.44165	6.55043	6.38357	6.21628	6.18877		6.38811	6.37165	6.35604	6.34119	6.32703	6.3135	6.30055	6.28813	6.27619	6.2647	6.25363	6.24295	6.23263	6.22265	6.21299	6.20362	6.19454	6.18571	6.17714	6.1688	6.16068	6.15278	6.14507	6.13756
	15 bis unter 20 Jahre	7.81911	7.66561	7.55479	7.44896	7.25913	7.10416	8.22669	6.79028	6.52106	6.38932	6.3566	6.26158	6.24198	6.23606	6.16554	6.24383		6.20345	6.16516	6.12883	6.09427	6.06132	6.02984	5.99969	5.97078	5.943	5.91627	5.89051	5.86566	5.84164	5.81842	5.79593	5.77414	5.75299	5.73246	5.71251	5.6931	5.67421	5.65582	5.63788	5.6204
	20 bis unter 25 Jahre	9.06712	8.71202	8.73718	8.73971	8.47146	8.25475	8.10857	7.70886	7.44153	7.11115	7.03118	6.8786	6.8417	6.72675	6.85915	6.93485		6.76605	6.71269	6.66207	6.61393	6.56802	6.52415	6.48215	6.44187	6.40316	6.36592	6.33003	6.2954	6.26194	6.22958	6.19825	6.16789	6.13843	6.10982	6.08202	6.05498	6.02866	6.00303	5.97805	5.95368
	25 bis unter 30 Jahre	9.27368	9.05341	9.11497	9.03832	8.7249	8.48307	8.3883	8.21921	8.06264	7.89043	7.85509	7.60328	7.44498	7.26659	7.25447	7.14931		7.34709	7.30103	7.25734	7.21577	7.17614	7.13827	7.10202	7.06724	7.03383	7.00168	6.9707	6.9408	6.91192	6.88399	6.85694	6.83073	6.8053	6.7806	6.7566	6.73326	6.71054	6.68842	6.66685	6.64581
	30 bis unter 35 Jahre	9.55312	9.10451	9.01486	8.75617	8.41184	8.32667	8.19179	8.07635	7.92733	7.79592	7.69634	7.65981	7.53095	7.53493	7.47149	7.45583		7.35723	7.31282	7.27069	7.23061	7.1924	7.15589	7.12093	7.0874	7.05519	7.02419	6.99432	6.96549	6.93765	6.91071	6.88464	6.85936	6.83484	6.81103	6.78789	6.76539	6.74348	6.72215	6.70135	6.68107
	35 bis unter 40 Jahre	9.75671	9.22068	9.09943	8.91342	8.40095	8.35822	8.14707	8.02915	7.73523	7.6684	7.5818	7.46737	7.43506	7.37955	7.3242	7.33879		7.17548	7.12324	7.07368	7.02654	6.98159	6.93864	6.89752	6.85808	6.82019	6.78372	6.74859	6.71468	6.68193	6.65024	6.61957	6.58984	6.561	6.53299	6.50577	6.4793	6.45353	6.42843	6.40397	6.38011
	40 bis unter 45 Jahre	9.96274	9.58516	9.31741	9.01078	8.59532	8.53623	8.31799	8.1987	7.86509	7.75579	7.68149	7.50879	7.41987	7.37451	7.28593	7.26714		7.17684	7.11833	7.06282	7.01003	6.95968	6.91158	6.86552	6.82135	6.77891	6.73807	6.69871	6.66074	6.62405	6.58857	6.55421	6.52091	6.4886	6.45723	6.42675	6.3971	6.36824	6.34013	6.31273	6.28601
	45 bis unter 50 Jahre	10.0216	9.57406	9.39259	9.0868	8.72124	8.69108	8.49961	8.3702	8.10313	7.94801	7.83239	7.66822	7.57331	7.50409	7.35955	7.32602		7.34051	7.28418	7.23075	7.17992	7.13146	7.08516	7.04082	6.99829	6.95744	6.91812	6.88024	6.84368	6.80837	6.77421	6.74113	6.70908	6.67798	6.64778	6.61844	6.58989	6.56211	6.53505	6.50868	6.48296
	50 bis unter 55 Jahre	9.85027	9.4989	9.30504	9.05767	8.70684	8.67961	8.59254	8.46641	8.267	8.10638	7.96593	7.80391	7.72432	7.6454	7.52132	7.46118		7.52929	7.48005	7.43334	7.38891	7.34654	7.30606	7.2673	7.23012	7.1944	7.16003	7.12691	7.09495	7.06408	7.03422	7.00531	6.97728	6.95009	6.9237	6.89804	6.87309	6.8488	6.82515	6.80209	6.7796
	55 bis unter 60 Jahre	10.0371	9.68437	9.38374	9.02043	8.58678	8.6051	8.52827	8.418	8.29333	8.16118	8.04472	7.89792	7.80223	7.7109	7.60132	7.55418		7.54738	7.4968	7.44882	7.40317	7.35965	7.31807	7.27825	7.24006	7.20337	7.16806	7.13404	7.10121	7.0695	7.03882	7.00912	6.98033	6.9524	6.92529	6.89893	6.8733	6.84835	6.82405	6.80037	6.77726
	60 bis unter 65 Jahre	10.4084	10.0553	9.76046	9.34628	8.9191	8.93805	8.76604	8.61497	8.42616	8.27825	8.09644	7.96103	7.85045	7.81808	7.71888	7.68053		7.6189	7.56081	7.5057	7.45327	7.40329	7.35553	7.3098	7.26594	7.2238	7.18325	7.14417	7.10647	7.07004	7.03481	7.0007	6.96764	6.93556	6.90442	6.87415	6.84471	6.81606	6.78815	6.76094	6.73441
	65 bis unter 70 Jahre	10.9563	10.5402	10.3055	9.82685	9.37411	9.33168	9.12811	8.97229	8.79368	8.62863	8.48058	8.27103	8.13044	8.05415	7.93995	7.86428		7.86815	7.8032	7.74159	7.68298	7.6271	7.5737	7.52258	7.47355	7.42643	7.3811	7.33741	7.29526	7.25454	7.21515	7.17702	7.14005	7.10419	7.06937	7.03553	7.00262	6.97059	6.93939	6.90898	6.87931
	70 bis unter 75 Jahre	11.4181	11.1149	10.8413	10.3781	9.9138	9.85913	9.63089	9.4528	9.1951	9.02247	8.86145	8.61572	8.49458	8.41506	8.29985	8.18903		8.23333	8.16401	8.09824	8.03568	7.97604	7.91904	7.86447	7.81213	7.76184	7.71345	7.66683	7.62183	7.57836	7.53632	7.49561	7.45616	7.41788	7.38072	7.3446	7.30947	7.27527	7.24197	7.20951	7.17785
	75 bis unter 80 Jahre	11.9936	11.6209	11.2821	10.7401	10.3426	10.308	10.1092	9.96193	9.76815	9.61838	9.38026	9.15402	8.9588	8.85993	8.69092	8.57181		8.69497	8.6247	8.55803	8.49462	8.43416	8.37638	8.32107	8.26801	8.21704	8.16799	8.12072	8.07511	8.03105	7.98843	7.94717	7.90718	7.86838	7.8307	7.79409	7.75848	7.72382	7.69006	7.65715	7.62506
	80 bis unter 85 Jahre	12.3585	11.9232	11.6926	11.2057	10.7542	10.6684	10.4362	10.229	10.0007	9.84416	9.68343	9.48176	9.35688	9.29635	9.12433	8.9856		9.04826	8.9779	8.91114	8.84765	8.78711	8.72926	8.67387	8.62075	8.56971	8.52059	8.47326	8.4276	8.38348	8.3408	8.29949	8.25944	8.22059	8.18287	8.14621	8.11055	8.07584	8.04204	8.00909	7.97696
	85 bis unter 90 Jahre	12.4054	12.0915	11.786	11.2823	10.7724	10.6739	10.4579	10.3106	10.0308	9.8665	9.75767	9.53761	9.38554	9.29879	9.17819	9.08369		9.08525	9.01389	8.9462	8.8818	8.8204	8.76174	8.70556	8.65169	8.59992	8.55011	8.50211	8.4558	8.41106	8.36778	8.32588	8.28526	8.24586	8.2076	8.17042	8.13426	8.09907	8.06478	8.03137	7.99878
	90 Jahre und älter	11.6917	11.3988	11.112	10.729	10.3259	10.1525	9.89747	9.77407	9.44796	9.34379	9.15676	9.04737	8.98622	8.96467	8.77915	8.74853		8.6796	8.61474	8.55321	8.49467	8.43887	8.38554	8.33448	8.28551	8.23846	8.19319	8.14956	8.10746	8.06679	8.02745	7.98937	7.95245	7.91664	7.88186	7.84807	7.8152	7.78321	7.75205	7.72167	7.69205
Weiblich	Alle Altersgruppen
	unter 5	7.03519	6.76312	6.71115	6.40663	5.45606	5.27066	5.13844	5.02949	4.9008	4.84273	4.77891	4.67752	4.5823	4.51606	4.42621	4.3543		4.22443	4.16438	4.10741	4.05322	4.00155	3.95218	3.90491	3.85957	3.816	3.77409	3.73369	3.69472	3.65706	3.62064	3.58538	3.5512	3.51804	3.48585	3.45456	3.42413	3.39451	3.36565	3.33753	3.31011
	5 bis unter 10 Jahre	5.15244	5.0238	5.0217	4.85539	4.77618	4.72399	4.63436	4.59208	4.55203	4.523	4.45772	4.38795	4.27904	4.23782	4.15374	4.14625		4.2228	4.20214	4.18253	4.16389	4.14611	4.12912	4.11285	4.09725	4.08226	4.06784	4.05394	4.04053	4.02757	4.01504	4.00291	3.99115	3.97974	3.96866	3.95789	3.94742	3.93723	3.9273	3.91762	3.90819
	10 bis unter 15 Jahre	6.58925	6.52511	6.58058	6.48256	6.32377	6.35468	6.37103	6.31295	6.28076	6.11355	6.24964	6.35896	6.51292	6.71671	6.69001	6.97633		6.47464	6.47517	6.47567	6.47615	6.47661	6.47705	6.47746	6.47787	6.47825	6.47862	6.47898	6.47933	6.47966	6.47998	6.48029	6.4806	6.48089	6.48117	6.48145	6.48172	6.48198	6.48224	6.48249	6.48273
	15 bis unter 20 Jahre	7.15579	7.04075	7.1394	7.02723	6.8579	6.77588	6.65548	6.58046	6.41084	6.37641	6.49311	6.48086	6.56801	6.75447	6.84539	7.11989		6.56895	6.55792	6.54746	6.5375	6.52801	6.51895	6.51027	6.50194	6.49394	6.48624	6.47882	6.47166	6.46475	6.45806	6.45158	6.44531	6.43922	6.4333	6.42756	6.42197	6.41653	6.41123	6.40607	6.40103
	20 bis unter 25 Jahre	6.7614	6.66095	6.63088	6.60987	6.47891	6.49068	6.28969	6.26752	6.12648	6.07165	6.1019	6.08442	5.99811	5.98449	5.95685	5.90006		5.93854	5.91981	5.90203	5.88512	5.869	5.85359	5.83885	5.8247	5.81111	5.79803	5.78542	5.77326	5.76151	5.75015	5.73915	5.72848	5.71814	5.70809	5.69833	5.68883	5.67959	5.67059	5.66182	5.65326
	25 bis unter 30 Jahre	6.80547	6.68276	6.58435	6.47282	6.24234	6.22755	6.11518	6.04663	5.95956	5.9142	5.89609	5.85356	5.75215	5.64595	5.46914	5.39645		5.57359	5.54621	5.52024	5.49553	5.47197	5.44946	5.42791	5.40724	5.38738	5.36827	5.34985	5.33208	5.31492	5.29831	5.28223	5.26665	5.25153	5.23685	5.22259	5.20871	5.19521	5.18206	5.16924	5.15673
	30 bis unter 35 Jahre	7.20679	7.03075	6.95973	6.74603	6.53249	6.49745	6.35022	6.21599	6.07728	5.99012	5.8967	5.84283	5.76349	5.6453	5.53343	5.42532		5.57242	5.53578	5.50102	5.46796	5.43644	5.40632	5.37748	5.34982	5.32324	5.29767	5.27302	5.24924	5.22627	5.20405	5.18254	5.16169	5.14146	5.12182	5.10273	5.08416	5.06609	5.04849	5.03133	5.0146
	35 bis unter 40 Jahre	8.16469	7.93152	7.8218	7.58648	7.45724	7.35047	7.22538	7.07385	6.88659	6.70123	6.59574	6.44795	6.28675	6.17626	6.0828	5.95262		6.16525	6.11978	6.07664	6.03561	5.99648	5.9591	5.92331	5.88897	5.85599	5.82425	5.79366	5.76415	5.73564	5.70806	5.68136	5.65548	5.63038	5.606	5.58231	5.55926	5.53683	5.51499	5.4937	5.47293
	40 bis unter 45 Jahre	9.16626	8.91092	8.81562	8.5393	8.48782	8.42291	8.27951	8.12599	7.87838	7.73985	7.55242	7.49726	7.31535	7.22324	7.06698	6.92835		7.18675	7.14176	7.09907	7.05847	7.01975	6.98276	6.94734	6.91337	6.88073	6.84932	6.81906	6.78985	6.76164	6.73435	6.70793	6.68232	6.65748	6.63335	6.60991	6.58711	6.56491	6.5433	6.52223	6.50168
	45 bis unter 50 Jahre	9.61366	9.3249	9.18652	8.93309	8.7755	8.76563	8.63092	8.54723	8.34523	8.20926	8.02988	7.85758	7.76074	7.62972	7.54046	7.50762		7.63416	7.59072	7.54951	7.51031	7.47294	7.43723	7.40303	7.37024	7.33873	7.3084	7.27919	7.25099	7.22376	7.19741	7.17191	7.14718	7.1232	7.09991	7.07728	7.05526	7.03384	7.01297	6.99263	6.97279
	50 bis unter 55 Jahre	9.6688	9.37025	9.24646	8.96166	8.78055	8.85265	8.72532	8.65618	8.40623	8.29483	8.13156	8.03507	7.88983	7.82757	7.76827	7.68996		7.79399	7.75371	7.7155	7.67915	7.64449	7.61138	7.57967	7.54926	7.52004	7.49193	7.46484	7.43869	7.41344	7.38901	7.36536	7.34243	7.3202	7.2986	7.27761	7.2572	7.23734	7.21798	7.19912	7.18073
	55 bis unter 60 Jahre	10.037	9.6994	9.49016	9.04756	8.77645	8.74756	8.65276	8.57312	8.39912	8.28204	8.15996	8.00384	7.93702	7.91287	7.82862	7.76826		7.73639	7.6894	7.64483	7.60243	7.56201	7.52338	7.48639	7.45092	7.41684	7.38404	7.35244	7.32194	7.29248	7.26399	7.2364	7.20966	7.18372	7.15853	7.13405	7.11024	7.08706	7.06449	7.04249	7.02103
	60 bis unter 65 Jahre	10.6115	10.237	9.95405	9.50534	9.14807	9.08487	8.91822	8.71132	8.46707	8.30241	8.06394	7.93668	7.8591	7.81077	7.72982	7.68071		7.60912	7.54568	7.48549	7.42824	7.37365	7.32149	7.27155	7.22365	7.17762	7.13334	7.09066	7.04949	7.00971	6.97123	6.93398	6.89787	6.86284	6.82882	6.79577	6.76362	6.73232	6.70184	6.67213	6.64316
	65 bis unter 70 Jahre	11.6026	11.1443	10.8471	10.2251	9.81946	9.6682	9.42685	9.2195	8.943	8.74911	8.55	8.34345	8.17769	8.04592	7.94862	7.83708		7.84486	7.76491	7.68906	7.61692	7.54813	7.4824	7.41946	7.3591	7.30111	7.2453	7.19152	7.13963	7.0895	7.04102	6.99407	6.94857	6.90443	6.86156	6.81991	6.77939	6.73996	6.70155	6.66411	6.6276
	70 bis unter 75 Jahre	12.6027	12.1473	11.8036	11.2341	10.7228	10.5308	10.2275	9.97337	9.65856	9.4385	9.17378	8.91457	8.73418	8.62164	8.46067	8.36256		8.3923	8.30089	8.21416	8.13167	8.05301	7.97786	7.9059	7.83688	7.77056	7.70675	7.64526	7.58593	7.52861	7.47317	7.41949	7.36747	7.31699	7.26798	7.22035	7.17402	7.12893	7.08502	7.04221	7.00046
	75 bis unter 80 Jahre	13.4536	12.9675	12.5892	11.936	11.4154	11.2293	10.9747	10.7586	10.4292	10.1941	9.94085	9.65889	9.42222	9.25921	9.06528	8.90753		9.04883	8.95364	8.86333	8.77743	8.69553	8.61727	8.54234	8.47047	8.40142	8.33497	8.27094	8.20916	8.14947	8.09174	8.03585	7.98167	7.92911	7.87808	7.82848	7.78024	7.73329	7.68756	7.64298	7.59951
	80 bis unter 85 Jahre	13.6688	13.2891	12.9483	12.3046	11.8207	11.6212	11.3687	11.1508	10.8353	10.5814	10.3576	10.11	9.92728	9.79554	9.61531	9.48582		9.56735	9.47778	9.39279	9.31196	9.23488	9.16123	9.09072	9.02308	8.9581	8.89557	8.83532	8.77718	8.72101	8.66669	8.61408	8.5631	8.51364	8.46561	8.41894	8.37354	8.32936	8.28632	8.24438	8.20347
	85 bis unter 90 Jahre	13.5727	13.1777	12.8402	12.1779	11.6394	11.4492	11.203	11.0248	10.7565	10.5212	10.3197	10.0997	9.93083	9.81297	9.68105	9.56354		9.55981	9.47366	9.39193	9.31419	9.24007	9.16924	9.10143	9.03638	8.97389	8.91376	8.85581	8.7999	8.74588	8.69363	8.64305	8.59402	8.54645	8.50026	8.45538	8.41172	8.36923	8.32784	8.2875	8.24816
	90 Jahre und älter	12.5783	12.2737	11.9377	11.3668	10.9303	10.6239	10.363	10.1066	9.86165	9.60959	9.38428	9.28706	9.23193	9.14036	9.05845	8.953		8.83305	8.75189	8.6749	8.60166	8.53183	8.4651	8.40121	8.33994	8.28106	8.22441	8.16982	8.11714	8.06625	8.01703	7.96938	7.92318	7.87837	7.83486	7.79257	7.75144	7.71141	7.67242	7.63442	7.59735
		Zeitreihenparameter
Männlich	Alle Altersgruppen	a	b
	unter 5	-0.946245	7.08019			hier nicht erst ab 2004 (wg. Statistikumstellung Neugeborene)
	5 bis unter 10 Jahre	-0.188229	5.73827
	10 bis unter 15 Jahre	-0.304366	7.26784
	15 bis unter 20 Jahre	-0.708279	8.25064
	20 bis unter 25 Jahre	-0.986846	9.6184
	25 bis unter 30 Jahre	-0.851896	9.80939
	30 bis unter 35 Jahre	-0.821384	9.73134
	35 bis unter 40 Jahre	-0.966181	9.9681
	40 bis unter 45 Jahre	-1.08215	10.3047
	45 bis unter 50 Jahre	-1.04173	10.3515
	50 bis unter 55 Jahre	-0.910702	10.1616
	55 bis unter 60 Jahre	-0.935519	10.2514
	60 bis unter 65 Jahre	-1.07445	10.7245
	65 bis unter 70 Jahre	-1.2012	11.3401
	70 bis unter 75 Jahre	-1.28217	11.9393
	75 bis unter 80 Jahre	-1.29969	12.4516
	80 bis unter 85 Jahre	-1.30139	12.8097
	85 bis unter 90 Jahre	-1.31982	12.9
	90 Jahre und älter	-1.19965	12.147
Weiblich	Alle Altersgruppen
	unter 5	-1.1107	7.43476			hier nicht erst ab 2004 (wg. Statistikumstellung Neugeborene)
	5 bis unter 10 Jahre	-0.382184	5.32746
	10 bis unter 15 Jahre	0.00983441	6.44621
	15 bis unter 20 Jahre	-0.203982	7.15853
	20 bis unter 25 Jahre	-0.346557	6.94022
	25 bis unter 30 Jahre	-0.506389	7.03724
	30 bis unter 35 Jahre	-0.67762	7.53099
	35 bis unter 40 Jahre	-0.841012	8.59609
	40 bis unter 45 Jahre	-0.832211	9.59215
	45 bis unter 50 Jahre	-0.803414	9.95632
	50 bis unter 55 Jahre	-0.744969	9.94722
	55 bis unter 60 Jahre	-0.868994	10.2481
	60 bis unter 65 Jahre	-1.17343	11.0008
	65 bis unter 70 Jahre	-1.47869	12.1188
	70 bis unter 75 Jahre	-1.69077	13.2792
	75 bis unter 80 Jahre	-1.7606	14.1376
	80 bis unter 85 Jahre	-1.65681	14.3562
	85 bis unter 90 Jahre	-1.59336	14.1652
	90 Jahre und älter	-1.50109	13.1718

## Sheet: H_Days_S11
Projection hospital days - results
	Scenario S11
	Length of Stay	constant, 2015
	Hospital rates	constant, 2015
	Population projection	MV 1
		2017	2018	2019	2020	2021	2022	2023	2024	2025	2026	2027	2028	2029	2030	2031	2032	2033	2034	2035	2036	2037	2038	2039	2040
Male	total	7.03665e+07	7.10623e+07	7.17658e+07	7.23332e+07	7.28382e+07	7.32753e+07	7.37001e+07	7.41501e+07	7.44833e+07	7.48213e+07	7.51236e+07	7.54312e+07	7.57824e+07	7.60756e+07	7.63987e+07	7.67456e+07	7.71007e+07	7.748e+07	7.78489e+07	7.82404e+07	7.86045e+07	7.8939e+07	7.92678e+07	7.95543e+07
	under 5	2.87268e+06	2.88542e+06	2.89179e+06	2.89179e+06	2.88542e+06	2.87428e+06	2.85676e+06	2.83606e+06	2.81058e+06	2.77714e+06	2.74051e+06	2.7007e+06	2.65771e+06	2.61472e+06	2.57172e+06	2.53032e+06	2.4921e+06	2.45548e+06	2.42204e+06	2.39019e+06	2.36312e+06	2.33764e+06	2.31534e+06	2.29783e+06
	5 to 9 years	648561	649285	652902	654711	658690	660136	661222	661583	660860	659413	656881	653264	648200	642412	635178	626858	617454	607687	597921	588516	579111	570068	562111	554153
	10 to 14 years	846253	844866	839316	840241	838854	837467	837004	840241	841629	847178	849028	850415	850877	849952	848103	844866	839779	833767	826368	817120	806484	794460	781975	769489
	15 to 19 years	1.1894e+06	1.16639e+06	1.14692e+06	1.12273e+06	1.10504e+06	1.09678e+06	1.09383e+06	1.08557e+06	1.08616e+06	1.08439e+06	1.08262e+06	1.08203e+06	1.08616e+06	1.08852e+06	1.09501e+06	1.09737e+06	1.09914e+06	1.09973e+06	1.09855e+06	1.09619e+06	1.09206e+06	1.08616e+06	1.07849e+06	1.06846e+06
	20 to 24 years	1.46717e+06	1.45422e+06	1.44193e+06	1.43092e+06	1.40245e+06	1.36621e+06	1.33579e+06	1.31119e+06	1.28337e+06	1.26395e+06	1.25554e+06	1.25165e+06	1.24259e+06	1.24324e+06	1.2413e+06	1.24e+06	1.23936e+06	1.24389e+06	1.24648e+06	1.2536e+06	1.25618e+06	1.25813e+06	1.25877e+06	1.25813e+06
	25 to 29 years	1.75853e+06	1.71641e+06	1.66968e+06	1.60782e+06	1.57755e+06	1.56109e+06	1.53872e+06	1.52029e+06	1.50778e+06	1.47883e+06	1.44197e+06	1.41104e+06	1.38669e+06	1.35839e+06	1.33864e+06	1.33009e+06	1.32614e+06	1.31692e+06	1.31758e+06	1.31627e+06	1.31495e+06	1.31363e+06	1.3189e+06	1.32087e+06
	30 to 34 years	2.00324e+06	2.04585e+06	2.07575e+06	2.10714e+06	2.08621e+06	2.04286e+06	1.98605e+06	1.92625e+06	1.85225e+06	1.81787e+06	1.79918e+06	1.77377e+06	1.75358e+06	1.73938e+06	1.70649e+06	1.66538e+06	1.63025e+06	1.60259e+06	1.57045e+06	1.54803e+06	1.53831e+06	1.53457e+06	1.52411e+06	1.52486e+06
	35 to 39 years	2.13435e+06	2.1656e+06	2.18862e+06	2.19273e+06	2.20917e+06	2.23055e+06	2.26919e+06	2.29632e+06	2.32839e+06	2.30537e+06	2.2585e+06	2.19602e+06	2.13024e+06	2.04967e+06	2.01185e+06	1.99212e+06	1.96416e+06	1.94197e+06	1.92634e+06	1.89099e+06	1.84495e+06	1.80713e+06	1.77671e+06	1.74136e+06
	40 to 44 years	2.22562e+06	2.24785e+06	2.27934e+06	2.33491e+06	2.37844e+06	2.41919e+06	2.44698e+06	2.46736e+06	2.47013e+06	2.48866e+06	2.51274e+06	2.55627e+06	2.58776e+06	2.62295e+06	2.59795e+06	2.54515e+06	2.47476e+06	2.4016e+06	2.31083e+06	2.26915e+06	2.24692e+06	2.21636e+06	2.19135e+06	2.17376e+06
	45 to 49 years	3.2657e+06	3.05839e+06	2.88054e+06	2.74742e+06	2.64813e+06	2.61867e+06	2.63831e+06	2.66995e+06	2.73324e+06	2.78452e+06	2.83253e+06	2.86526e+06	2.89036e+06	2.89254e+06	2.91545e+06	2.94382e+06	2.99511e+06	3.0322e+06	3.07476e+06	3.0453e+06	2.98419e+06	2.90236e+06	2.81725e+06	2.71142e+06
	50 to 54 years	4.94334e+06	4.8703e+06	4.74668e+06	4.5767e+06	4.38425e+06	4.14825e+06	3.88135e+06	3.65237e+06	3.48239e+06	3.35878e+06	3.32225e+06	3.34754e+06	3.38968e+06	3.47116e+06	3.53578e+06	3.59758e+06	3.63973e+06	3.67204e+06	3.67766e+06	3.70716e+06	3.74368e+06	3.8097e+06	3.85746e+06	3.91225e+06
	55 to 59 years	5.93505e+06	6.12232e+06	6.25767e+06	6.3411e+06	6.37262e+06	6.35037e+06	6.25396e+06	6.0945e+06	5.87572e+06	5.63097e+06	5.33061e+06	4.98945e+06	4.6965e+06	4.47956e+06	4.32196e+06	4.27746e+06	4.31455e+06	4.36832e+06	4.47585e+06	4.563e+06	4.64273e+06	4.7002e+06	4.74285e+06	4.75026e+06
	60 to 64 years	6.1613e+06	6.32504e+06	6.52621e+06	6.73673e+06	6.95427e+06	7.15778e+06	7.38701e+06	7.55309e+06	7.65602e+06	7.70046e+06	7.67707e+06	7.56479e+06	7.37532e+06	7.11334e+06	6.82094e+06	6.45837e+06	6.04902e+06	5.69815e+06	5.43617e+06	5.24904e+06	5.19992e+06	5.2467e+06	5.31687e+06	5.4502e+06
	65 to 69 years	6.53451e+06	6.65884e+06	6.73402e+06	6.81208e+06	6.94509e+06	7.10411e+06	7.29784e+06	7.53782e+06	7.78648e+06	8.0467e+06	8.29247e+06	8.56426e+06	8.76665e+06	8.89098e+06	8.94881e+06	8.92857e+06	8.80424e+06	8.59028e+06	8.29247e+06	7.95418e+06	7.53493e+06	7.06074e+06	6.65595e+06	6.35525e+06
	70 to 74 years	6.54347e+06	6.54347e+06	6.70986e+06	7.25547e+06	7.6463e+06	7.89395e+06	8.05261e+06	8.14935e+06	8.25769e+06	8.43183e+06	8.63304e+06	8.8807e+06	9.18639e+06	9.5037e+06	9.83262e+06	1.01461e+07	1.04943e+07	1.07536e+07	1.092e+07	1.10051e+07	1.09896e+07	1.08464e+07	1.05911e+07	1.02312e+07
	75 to 79 years	9.26709e+06	8.98027e+06	8.55005e+06	7.67972e+06	7.11598e+06	7.07147e+06	7.0962e+06	7.30884e+06	7.91708e+06	8.35225e+06	8.63412e+06	8.81709e+06	8.94566e+06	9.07918e+06	9.29181e+06	9.53907e+06	9.83083e+06	1.01869e+07	1.05627e+07	1.09484e+07	1.13193e+07	1.17248e+07	1.20363e+07	1.22391e+07
	80 to 84 years	7.28176e+06	7.87251e+06	8.34511e+06	8.72444e+06	8.92343e+06	8.69956e+06	8.43839e+06	8.05907e+06	7.24445e+06	6.74698e+06	6.74076e+06	6.81538e+06	7.07034e+06	7.66731e+06	8.09638e+06	8.38864e+06	8.58763e+06	8.74309e+06	8.90477e+06	9.14729e+06	9.4209e+06	9.73804e+06	1.01236e+07	1.05278e+07
	85 to 89 years	3.81754e+06	3.83197e+06	4.09176e+06	4.40929e+06	4.7629e+06	5.13816e+06	5.57115e+06	5.93197e+06	6.23507e+06	6.39383e+06	6.21342e+06	6.04022e+06	5.79486e+06	5.22475e+06	4.90001e+06	4.94331e+06	5.05156e+06	5.30414e+06	5.76599e+06	6.10517e+06	6.34331e+06	6.51651e+06	6.66806e+06	6.82682e+06
	90 years and older	1.47091e+06	1.62333e+06	1.73765e+06	1.86721e+06	1.94343e+06	2.0044e+06	2.05775e+06	2.24828e+06	2.45405e+06	2.65221e+06	2.85036e+06	3.07138e+06	3.32288e+06	3.5439e+06	3.6887e+06	3.6506e+06	3.6506e+06	3.62773e+06	3.42196e+06	3.34574e+06	3.38385e+06	3.47531e+06	3.6506e+06	3.84113e+06
Female	total	7.69464e+07	7.73574e+07	7.78544e+07	7.82136e+07	7.8518e+07	7.8739e+07	7.89888e+07	7.92694e+07	7.94264e+07	7.95873e+07	7.97406e+07	7.99048e+07	8.01399e+07	8.03112e+07	8.05491e+07	8.08389e+07	8.11429e+07	8.15164e+07	8.18754e+07	8.22787e+07	8.26527e+07	8.30009e+07	8.33617e+07	8.36784e+07
	under 5	2.44902e+06	2.45903e+06	2.46474e+06	2.46474e+06	2.45903e+06	2.44902e+06	2.43472e+06	2.41757e+06	2.39469e+06	2.36753e+06	2.33607e+06	2.30176e+06	2.26459e+06	2.22742e+06	2.19168e+06	2.15594e+06	2.12305e+06	2.09303e+06	2.06301e+06	2.03727e+06	2.01297e+06	1.99153e+06	1.97294e+06	1.95721e+06
	5 to 9 years	403302	403538	405666	406612	408976	409921	410394	410394	410158	408976	407557	405193	402120	398574	394082	388881	382971	377061	370915	365005	359095	353658	348693	343729
	10 to 14 years	944841	943752	937221	938854	938310	937766	936133	940487	941575	947018	949195	950284	950284	949739	947018	943752	938310	931234	923070	912185	900756	887693	873542	859392
	15 to 19 years	1.85917e+06	1.82308e+06	1.79382e+06	1.75578e+06	1.73042e+06	1.71969e+06	1.71578e+06	1.7031e+06	1.70505e+06	1.70408e+06	1.70213e+06	1.70018e+06	1.70798e+06	1.70896e+06	1.71969e+06	1.72261e+06	1.72554e+06	1.72554e+06	1.72359e+06	1.71969e+06	1.71286e+06	1.70408e+06	1.6914e+06	1.67677e+06
	20 to 24 years	1.95435e+06	1.93701e+06	1.9215e+06	1.90691e+06	1.86858e+06	1.81932e+06	1.77917e+06	1.75089e+06	1.7153e+06	1.69158e+06	1.68154e+06	1.67789e+06	1.66603e+06	1.66786e+06	1.66695e+06	1.66512e+06	1.6633e+06	1.6706e+06	1.67151e+06	1.68154e+06	1.68519e+06	1.68702e+06	1.68702e+06	1.68611e+06
	25 to 29 years	2.7311e+06	2.66478e+06	2.58759e+06	2.48974e+06	2.4419e+06	2.41472e+06	2.37884e+06	2.35057e+06	2.331e+06	2.28643e+06	2.22772e+06	2.17988e+06	2.14509e+06	2.10377e+06	2.07442e+06	2.06246e+06	2.0592e+06	2.04506e+06	2.04724e+06	2.04615e+06	2.04398e+06	2.0418e+06	2.0505e+06	2.05159e+06
	30 to 34 years	3.06458e+06	3.113e+06	3.15052e+06	3.18925e+06	3.15294e+06	3.09e+06	3.00407e+06	2.90966e+06	2.79589e+06	2.74263e+06	2.71237e+06	2.67243e+06	2.64096e+06	2.61918e+06	2.56955e+06	2.5042e+06	2.45094e+06	2.41342e+06	2.36622e+06	2.33475e+06	2.32143e+06	2.3178e+06	2.30207e+06	2.30328e+06
	35 to 39 years	2.65325e+06	2.67856e+06	2.69227e+06	2.68067e+06	2.68489e+06	2.69544e+06	2.73129e+06	2.75766e+06	2.78929e+06	2.75766e+06	2.70282e+06	2.62795e+06	2.54569e+06	2.44656e+06	2.40016e+06	2.37485e+06	2.34005e+06	2.31263e+06	2.29365e+06	2.25042e+06	2.19347e+06	2.14812e+06	2.11438e+06	2.07431e+06
	40 to 44 years	2.26238e+06	2.27971e+06	2.30667e+06	2.36251e+06	2.40294e+06	2.43567e+06	2.453e+06	2.46167e+06	2.44819e+06	2.453e+06	2.46359e+06	2.49536e+06	2.51943e+06	2.54831e+06	2.51943e+06	2.47033e+06	2.40198e+06	2.32689e+06	2.23735e+06	2.19499e+06	2.17189e+06	2.14012e+06	2.11509e+06	2.09872e+06
	45 to 49 years	3.20601e+06	3.00988e+06	2.84114e+06	2.70747e+06	2.61214e+06	2.57927e+06	2.59351e+06	2.62091e+06	2.68226e+06	2.72828e+06	2.76554e+06	2.78636e+06	2.79512e+06	2.78088e+06	2.78636e+06	2.79841e+06	2.83457e+06	2.86305e+06	2.89483e+06	2.86305e+06	2.80717e+06	2.72938e+06	2.64501e+06	2.54311e+06
	50 to 54 years	4.5126e+06	4.44836e+06	4.33823e+06	4.19402e+06	4.02358e+06	3.81382e+06	3.57783e+06	3.37462e+06	3.21598e+06	3.10323e+06	3.0639e+06	3.08226e+06	3.11503e+06	3.18976e+06	3.24351e+06	3.2894e+06	3.313e+06	3.3248e+06	3.30775e+06	3.31562e+06	3.33004e+06	3.37331e+06	3.40739e+06	3.44673e+06
	55 to 59 years	4.92108e+06	5.06695e+06	5.16675e+06	5.21896e+06	5.23738e+06	5.21742e+06	5.13912e+06	5.01167e+06	4.84585e+06	4.64931e+06	4.40825e+06	4.13647e+06	3.90309e+06	3.72037e+06	3.58986e+06	3.54686e+06	3.56836e+06	3.60675e+06	3.69273e+06	3.75722e+06	3.81096e+06	3.8386e+06	3.85395e+06	3.83399e+06
	60 to 64 years	4.92431e+06	5.01925e+06	5.14822e+06	5.29869e+06	5.4617e+06	5.61396e+06	5.77876e+06	5.8952e+06	5.9561e+06	5.9776e+06	5.9561e+06	5.87012e+06	5.72682e+06	5.53694e+06	5.31482e+06	5.03895e+06	4.72906e+06	4.46394e+06	4.25615e+06	4.10926e+06	4.0609e+06	4.08598e+06	4.13255e+06	4.23286e+06
	65 to 69 years	5.53438e+06	5.66684e+06	5.74093e+06	5.78808e+06	5.86666e+06	5.95872e+06	6.07547e+06	6.23263e+06	6.41898e+06	6.62105e+06	6.8074e+06	7.01171e+06	7.1554e+06	7.23398e+06	7.26317e+06	7.24072e+06	7.13968e+06	6.9668e+06	6.7378e+06	6.46837e+06	6.13609e+06	5.7589e+06	5.43783e+06	5.18637e+06
	70 to 74 years	6.0573e+06	6.03542e+06	6.17295e+06	6.67928e+06	7.05747e+06	7.31064e+06	7.49192e+06	7.59194e+06	7.66383e+06	7.77322e+06	7.90137e+06	8.06077e+06	8.27956e+06	8.5296e+06	8.80465e+06	9.06095e+06	9.33912e+06	9.53916e+06	9.64542e+06	9.69231e+06	9.6673e+06	9.5329e+06	9.30787e+06	9.00469e+06
	75 to 79 years	9.90226e+06	9.56036e+06	9.06651e+06	8.14636e+06	7.51744e+06	7.45413e+06	7.44991e+06	7.63985e+06	8.2772e+06	8.74995e+06	9.07496e+06	9.30711e+06	9.44218e+06	9.53926e+06	9.69121e+06	9.86005e+06	1.00711e+07	1.03581e+07	1.06831e+07	1.10419e+07	1.13711e+07	1.17341e+07	1.19916e+07	1.21393e+07
	80 to 84 years	9.47559e+06	1.01592e+07	1.0686e+07	1.10894e+07	1.12799e+07	1.09549e+07	1.05851e+07	1.0064e+07	9.04972e+06	8.3885e+06	8.34928e+06	8.3829e+06	8.64626e+06	9.37472e+06	9.92387e+06	1.03049e+07	1.05795e+07	1.07588e+07	1.08933e+07	1.10838e+07	1.13023e+07	1.15657e+07	1.19187e+07	1.23222e+07
	85 to 89 years	6.3335e+06	6.23525e+06	6.49069e+06	6.85092e+06	7.29629e+06	7.77442e+06	8.35078e+06	8.82236e+06	9.20224e+06	9.37253e+06	9.09089e+06	8.79616e+06	8.39663e+06	7.56483e+06	7.06051e+06	7.07361e+06	7.17185e+06	7.46658e+06	8.10845e+06	8.59312e+06	8.94025e+06	9.19569e+06	9.37908e+06	9.53627e+06
	90 years and older	3.75735e+06	3.85336e+06	3.94297e+06	4.04539e+06	4.07739e+06	4.0902e+06	4.103e+06	4.31423e+06	4.58307e+06	4.86471e+06	5.13995e+06	5.45999e+06	5.83765e+06	6.1705e+06	6.38813e+06	6.33692e+06	6.31132e+06	6.27291e+06	5.95927e+06	5.81205e+06	5.82485e+06	5.91446e+06	6.13209e+06	6.38173e+06

## Sheet: H_Days_S21
Projection hospital days - results
	Scenario S21
	Length of Stay	constant, 2015
	Hospital rates	constant, 2015
	Population projection	MV 4
		2017	2018	2019	2020	2021	2022	2023	2024	2025	2026	2027	2028	2029	2030	2031	2032	2033	2034	2035	2036	2037	2038	2039	2040
Male	total	7.05538e+07	7.13454e+07	7.21563e+07	7.28354e+07	7.3478e+07	7.40553e+07	7.46306e+07	7.52266e+07	7.57408e+07	7.62395e+07	7.67327e+07	7.72308e+07	7.77665e+07	7.82632e+07	7.87954e+07	7.93498e+07	7.99065e+07	8.05158e+07	8.11079e+07	8.17222e+07	8.23302e+07	8.29271e+07	8.351e+07	8.40653e+07
	under 5	2.88383e+06	2.89975e+06	2.91409e+06	2.92205e+06	2.92205e+06	2.91886e+06	2.9109e+06	2.89657e+06	2.87905e+06	2.85517e+06	2.8265e+06	2.79306e+06	2.75803e+06	2.72141e+06	2.68478e+06	2.64975e+06	2.61472e+06	2.58287e+06	2.55102e+06	2.52236e+06	2.49688e+06	2.47299e+06	2.45229e+06	2.43637e+06
	5 to 9 years	650008	651455	655796	658328	664115	667009	669903	672073	673158	673520	672435	670626	667732	663392	657966	651455	644221	636263	627943	619624	611304	603708	596112	589240
	10 to 14 years	847640	847178	842553	843941	843478	843478	843941	849028	852265	859201	862901	866600	869375	870762	871224	870299	867525	863825	858276	851802	843478	833767	823594	812958
	15 to 19 years	1.19294e+06	1.17111e+06	1.15341e+06	1.12981e+06	1.1133e+06	1.10681e+06	1.10445e+06	1.09678e+06	1.09855e+06	1.09796e+06	1.09855e+06	1.09914e+06	1.10504e+06	1.10917e+06	1.11801e+06	1.12332e+06	1.12745e+06	1.13099e+06	1.13335e+06	1.13335e+06	1.13217e+06	1.12922e+06	1.1245e+06	1.11743e+06
	20 to 24 years	1.47946e+06	1.47234e+06	1.46458e+06	1.45681e+06	1.42898e+06	1.39274e+06	1.36167e+06	1.33838e+06	1.31119e+06	1.29307e+06	1.28531e+06	1.28337e+06	1.2756e+06	1.27689e+06	1.27689e+06	1.27689e+06	1.27754e+06	1.28466e+06	1.28919e+06	1.2989e+06	1.30408e+06	1.30925e+06	1.31314e+06	1.31572e+06
	25 to 29 years	1.77235e+06	1.73813e+06	1.69864e+06	1.64336e+06	1.61967e+06	1.60848e+06	1.59071e+06	1.57491e+06	1.56307e+06	1.53542e+06	1.49791e+06	1.46698e+06	1.44329e+06	1.41564e+06	1.39722e+06	1.38998e+06	1.38734e+06	1.37945e+06	1.38142e+06	1.38142e+06	1.38142e+06	1.38208e+06	1.38932e+06	1.39393e+06
	30 to 34 years	2.0152e+06	2.06453e+06	2.10191e+06	2.13928e+06	2.12583e+06	2.08995e+06	2.04061e+06	1.98904e+06	1.92326e+06	1.89635e+06	1.88364e+06	1.86346e+06	1.84552e+06	1.83282e+06	1.80067e+06	1.75882e+06	1.72368e+06	1.69677e+06	1.66613e+06	1.6452e+06	1.63698e+06	1.63399e+06	1.62502e+06	1.62726e+06
	35 to 39 years	2.14504e+06	2.18204e+06	2.21082e+06	2.22068e+06	2.2437e+06	2.27083e+06	2.31605e+06	2.35058e+06	2.38923e+06	2.37443e+06	2.33579e+06	2.28152e+06	2.22561e+06	2.15326e+06	2.12367e+06	2.11051e+06	2.08749e+06	2.06858e+06	2.0546e+06	2.02007e+06	1.97403e+06	1.93539e+06	1.90579e+06	1.87208e+06
	40 to 44 years	2.23581e+06	2.26359e+06	2.29972e+06	2.36084e+06	2.40993e+06	2.45532e+06	2.48958e+06	2.51644e+06	2.52478e+06	2.55071e+06	2.5822e+06	2.63314e+06	2.67204e+06	2.71557e+06	2.6989e+06	2.65537e+06	2.59517e+06	2.53219e+06	2.45161e+06	2.41919e+06	2.40437e+06	2.37844e+06	2.35807e+06	2.34232e+06
	45 to 49 years	3.27443e+06	3.07257e+06	2.89909e+06	2.77034e+06	2.6765e+06	2.6525e+06	2.67868e+06	2.71578e+06	2.78561e+06	2.84344e+06	2.898e+06	2.93728e+06	2.97001e+06	2.97983e+06	3.01147e+06	3.04748e+06	3.10858e+06	3.15441e+06	3.20569e+06	3.18714e+06	3.13586e+06	3.06603e+06	2.99292e+06	2.898e+06
	50 to 54 years	4.95177e+06	4.88294e+06	4.76353e+06	4.59777e+06	4.41094e+06	4.18056e+06	3.91927e+06	3.69592e+06	3.53297e+06	3.41497e+06	3.38547e+06	3.41918e+06	3.46835e+06	3.55825e+06	3.6327e+06	3.70294e+06	3.75351e+06	3.79566e+06	3.8097e+06	3.85044e+06	3.8982e+06	3.97546e+06	4.03587e+06	4.10189e+06
	55 to 59 years	5.94247e+06	6.13344e+06	6.27435e+06	6.3615e+06	6.40043e+06	6.38189e+06	6.29104e+06	6.13715e+06	5.92578e+06	5.68845e+06	5.39365e+06	5.0599e+06	4.77622e+06	4.56671e+06	4.41838e+06	4.38315e+06	4.4295e+06	4.4944e+06	4.61121e+06	4.70947e+06	4.80218e+06	4.87078e+06	4.92641e+06	4.9468e+06
	60 to 64 years	6.16598e+06	6.3344e+06	6.54024e+06	6.75311e+06	6.97533e+06	7.18819e+06	7.4221e+06	7.59754e+06	7.70748e+06	7.75894e+06	7.74256e+06	7.63964e+06	7.45719e+06	7.20456e+06	6.91919e+06	6.56598e+06	6.16364e+06	5.82213e+06	5.57184e+06	5.39406e+06	5.3543e+06	5.41512e+06	5.49699e+06	5.64435e+06
	65 to 69 years	6.54029e+06	6.66752e+06	6.74558e+06	6.82654e+06	6.96533e+06	7.13014e+06	7.33253e+06	7.5783e+06	7.83852e+06	8.10742e+06	8.36186e+06	8.64811e+06	8.85918e+06	8.99796e+06	9.06736e+06	9.05868e+06	8.94303e+06	8.73774e+06	8.4486e+06	8.12188e+06	7.7113e+06	7.2429e+06	6.84678e+06	6.55764e+06
	70 to 74 years	6.55121e+06	6.55508e+06	6.72147e+06	7.27869e+06	7.67339e+06	7.92878e+06	8.09904e+06	8.20739e+06	8.32348e+06	8.50922e+06	8.72591e+06	8.98518e+06	9.30635e+06	9.63914e+06	9.9874e+06	1.03202e+07	1.06839e+07	1.09664e+07	1.11483e+07	1.12528e+07	1.12528e+07	1.11251e+07	1.08851e+07	1.0533e+07
	75 to 79 years	9.28687e+06	9.00005e+06	8.57972e+06	7.71433e+06	7.15554e+06	7.12092e+06	7.16048e+06	7.38301e+06	8.01104e+06	8.46104e+06	8.76269e+06	8.96544e+06	9.10885e+06	9.26214e+06	9.49456e+06	9.7616e+06	1.00781e+07	1.04638e+07	1.08644e+07	1.12847e+07	1.16852e+07	1.21253e+07	1.24666e+07	1.27039e+07
	80 to 84 years	7.30042e+06	7.90982e+06	8.39486e+06	8.79284e+06	9.01048e+06	8.79906e+06	8.55654e+06	8.18965e+06	7.38748e+06	6.89e+06	6.90244e+06	6.99572e+06	7.26933e+06	7.90982e+06	8.37621e+06	8.69956e+06	8.92965e+06	9.10998e+06	9.30275e+06	9.57636e+06	9.88728e+06	1.02479e+07	1.06832e+07	1.1131e+07
	85 to 89 years	3.83197e+06	3.86083e+06	4.12785e+06	4.4598e+06	4.84228e+06	5.23919e+06	5.69383e+06	6.09074e+06	6.4227e+06	6.61033e+06	6.45878e+06	6.30723e+06	6.0763e+06	5.49898e+06	5.18146e+06	5.2464e+06	5.38352e+06	5.66496e+06	6.19177e+06	6.57424e+06	6.8629e+06	7.0794e+06	7.26703e+06	7.47631e+06
	90 years and older	1.48615e+06	1.63858e+06	1.76814e+06	1.90532e+06	1.99678e+06	2.08061e+06	2.1492e+06	2.34736e+06	2.59124e+06	2.81988e+06	3.05614e+06	3.31526e+06	3.61249e+06	3.88686e+06	4.07739e+06	4.07739e+06	4.10787e+06	4.13074e+06	3.9402e+06	3.87923e+06	3.95545e+06	4.10025e+06	4.32127e+06	4.56515e+06
Female	total	7.71002e+07	7.76064e+07	7.82001e+07	7.86481e+07	7.90724e+07	7.94181e+07	7.98001e+07	8.02142e+07	8.0491e+07	8.08045e+07	8.1096e+07	8.14119e+07	8.17931e+07	8.2125e+07	8.25199e+07	8.2963e+07	8.3428e+07	8.39649e+07	8.45103e+07	8.5077e+07	8.56235e+07	8.61683e+07	8.67093e+07	8.72222e+07
	under 5	2.4576e+06	2.47189e+06	2.48333e+06	2.49048e+06	2.49048e+06	2.48762e+06	2.48047e+06	2.46903e+06	2.45331e+06	2.43329e+06	2.40899e+06	2.38039e+06	2.35037e+06	2.31892e+06	2.28747e+06	2.25744e+06	2.22742e+06	2.20026e+06	2.17452e+06	2.14879e+06	2.12734e+06	2.10733e+06	2.09017e+06	2.07588e+06
	5 to 9 years	404011	404720	407557	408976	412285	414176	415831	417013	417959	417959	417486	416304	414413	411812	408503	404484	399756	394791	389591	384626	379425	374697	369969	365714
	10 to 14 years	946474	946474	941031	943208	943752	944297	944841	950284	953005	960625	964979	968789	972054	973687	973687	972598	969877	965523	959536	951916	942664	932323	920349	908920
	15 to 19 years	1.86502e+06	1.82991e+06	1.8026e+06	1.76651e+06	1.74115e+06	1.73139e+06	1.72846e+06	1.71676e+06	1.72066e+06	1.72164e+06	1.72261e+06	1.72359e+06	1.73334e+06	1.73822e+06	1.75187e+06	1.75968e+06	1.76651e+06	1.77236e+06	1.77529e+06	1.77529e+06	1.77333e+06	1.76846e+06	1.76065e+06	1.74992e+06
	20 to 24 years	1.97077e+06	1.96074e+06	1.94979e+06	1.94066e+06	1.90326e+06	1.85307e+06	1.81202e+06	1.78191e+06	1.74541e+06	1.72169e+06	1.71257e+06	1.70983e+06	1.69979e+06	1.70344e+06	1.70435e+06	1.70527e+06	1.70527e+06	1.7153e+06	1.71986e+06	1.73264e+06	1.73994e+06	1.74632e+06	1.75089e+06	1.75454e+06
	25 to 29 years	2.74632e+06	2.68979e+06	2.62238e+06	2.5354e+06	2.49952e+06	2.48322e+06	2.45603e+06	2.43429e+06	2.41798e+06	2.37341e+06	2.31361e+06	2.26468e+06	2.22881e+06	2.18532e+06	2.15705e+06	2.14618e+06	2.14291e+06	2.13096e+06	2.1353e+06	2.13639e+06	2.13748e+06	2.13748e+06	2.14944e+06	2.15487e+06
	30 to 34 years	3.07669e+06	3.13115e+06	3.17593e+06	3.22314e+06	3.19651e+06	3.14447e+06	3.07063e+06	2.98833e+06	2.88787e+06	2.84793e+06	2.82978e+06	2.80073e+06	2.77531e+06	2.75716e+06	2.70753e+06	2.64217e+06	2.58771e+06	2.54777e+06	2.49935e+06	2.46788e+06	2.45578e+06	2.45336e+06	2.43884e+06	2.44368e+06
	35 to 39 years	2.66064e+06	2.69016e+06	2.70809e+06	2.70071e+06	2.71231e+06	2.72918e+06	2.77136e+06	2.80511e+06	2.84413e+06	2.82198e+06	2.77558e+06	2.71126e+06	2.6406e+06	2.55307e+06	2.51827e+06	2.50351e+06	2.47714e+06	2.45605e+06	2.44024e+06	2.397e+06	2.34005e+06	2.2926e+06	2.2578e+06	2.21562e+06
	40 to 44 years	2.26816e+06	2.28838e+06	2.31822e+06	2.37695e+06	2.42123e+06	2.45878e+06	2.48092e+06	2.4944e+06	2.4867e+06	2.49729e+06	2.51269e+06	2.5512e+06	2.58297e+06	2.61859e+06	2.59741e+06	2.55601e+06	2.49825e+06	2.43375e+06	2.35384e+06	2.32207e+06	2.30859e+06	2.28453e+06	2.26527e+06	2.25179e+06
	45 to 49 years	3.21039e+06	3.01645e+06	2.851e+06	2.72061e+06	2.62857e+06	2.59899e+06	2.61871e+06	2.64939e+06	2.71623e+06	2.76554e+06	2.80936e+06	2.83457e+06	2.84991e+06	2.84114e+06	2.85319e+06	2.87182e+06	2.91565e+06	2.95071e+06	2.99125e+06	2.96824e+06	2.92222e+06	2.85538e+06	2.78307e+06	2.69322e+06
	50 to 54 years	4.51785e+06	4.45492e+06	4.34741e+06	4.20582e+06	4.03932e+06	3.83217e+06	3.59881e+06	3.40084e+06	3.24614e+06	3.13732e+06	3.10323e+06	3.12552e+06	3.16354e+06	3.24351e+06	3.30251e+06	3.35495e+06	3.38511e+06	3.40346e+06	3.39428e+06	3.40871e+06	3.43099e+06	3.48343e+06	3.5267e+06	3.57521e+06
	55 to 59 years	4.92415e+06	5.07156e+06	5.17443e+06	5.22971e+06	5.24967e+06	5.23278e+06	5.15908e+06	5.03471e+06	4.87041e+06	4.68002e+06	4.44049e+06	4.17332e+06	3.94454e+06	3.76643e+06	3.64206e+06	3.60368e+06	3.63131e+06	3.67584e+06	3.76797e+06	3.8386e+06	3.90002e+06	3.93533e+06	3.95836e+06	3.94761e+06
	60 to 64 years	4.92789e+06	5.02283e+06	5.1536e+06	5.30586e+06	5.47245e+06	5.6265e+06	5.79489e+06	5.91311e+06	5.9776e+06	6.00268e+06	5.98656e+06	5.90416e+06	5.76264e+06	5.57814e+06	5.3596e+06	5.08911e+06	4.7828e+06	4.52306e+06	4.32064e+06	4.17913e+06	4.13793e+06	4.17017e+06	4.22212e+06	4.33139e+06
	65 to 69 years	5.53662e+06	5.67133e+06	5.74542e+06	5.79482e+06	5.87564e+06	5.96994e+06	6.08894e+06	6.25059e+06	6.43919e+06	6.64574e+06	6.83658e+06	7.04539e+06	7.19357e+06	7.27664e+06	7.31032e+06	7.2946e+06	7.19581e+06	7.02967e+06	6.80515e+06	6.54246e+06	6.21467e+06	5.84421e+06	5.52764e+06	5.28292e+06
	70 to 74 years	6.06043e+06	6.04167e+06	6.1792e+06	6.68866e+06	7.06998e+06	7.32627e+06	7.51068e+06	7.61695e+06	7.68883e+06	7.80448e+06	7.93575e+06	8.10141e+06	8.32644e+06	8.58274e+06	8.86716e+06	9.12971e+06	9.41726e+06	9.62042e+06	9.73919e+06	9.79232e+06	9.77357e+06	9.64855e+06	9.42976e+06	9.13596e+06
	75 to 79 years	9.9107e+06	9.57302e+06	9.0834e+06	8.16324e+06	7.53855e+06	7.47945e+06	7.47945e+06	7.67784e+06	8.31941e+06	8.80482e+06	9.13405e+06	9.37464e+06	9.51815e+06	9.62367e+06	9.78407e+06	9.96557e+06	1.01851e+07	1.04805e+07	1.08224e+07	1.11939e+07	1.15357e+07	1.19156e+07	1.21858e+07	1.23462e+07
	80 to 84 years	9.48679e+06	1.01816e+07	1.07196e+07	1.11342e+07	1.1336e+07	1.10278e+07	1.06635e+07	1.01536e+07	9.13937e+06	8.47816e+06	8.45014e+06	8.49497e+06	8.76954e+06	9.52041e+06	1.0092e+07	1.04898e+07	1.07868e+07	1.09773e+07	1.11286e+07	1.13416e+07	1.15769e+07	1.18627e+07	1.22381e+07	1.2664e+07
	85 to 89 years	6.35315e+06	6.268e+06	6.53654e+06	6.90331e+06	7.36834e+06	7.87266e+06	8.47523e+06	8.973e+06	9.37253e+06	9.57557e+06	9.31358e+06	9.03195e+06	8.63897e+06	7.80716e+06	7.29629e+06	7.32904e+06	7.44038e+06	7.76132e+06	8.44903e+06	8.973e+06	9.35943e+06	9.64761e+06	9.86375e+06	1.00406e+07
	90 years and older	3.77655e+06	3.89177e+06	4.00058e+06	4.1158e+06	4.17341e+06	4.20541e+06	4.25022e+06	4.48705e+06	4.7943e+06	5.11434e+06	5.42799e+06	5.79924e+06	6.22811e+06	6.62496e+06	6.90661e+06	6.8874e+06	6.91301e+06	6.92581e+06	6.64417e+06	6.52255e+06	6.56736e+06	6.70818e+06	6.97061e+06	7.28426e+06

## Sheet: H_Days_S31
Projection hospital days - results
	Scenario S31
	Length of Stay	constant, 2015
	Hospital rates	constant, 2015
	Population projection	MC 2
		2017	2018	2019	2020	2021	2022	2023	2024	2025	2026	2027	2028	2029	2030	2031	2032	2033	2034	2035	2036	2037	2038	2039	2040
Male	total	7.03396e+07	7.10571e+07	7.18072e+07	7.24463e+07	7.30464e+07	7.3586e+07	7.41124e+07	7.46893e+07	7.51338e+07	7.55909e+07	7.60207e+07	7.64581e+07	7.6941e+07	7.739e+07	7.78536e+07	7.83373e+07	7.88361e+07	7.93738e+07	7.99084e+07	8.04535e+07	8.09961e+07	8.15033e+07	8.20155e+07	8.2489e+07
	under 5	2.87109e+06	2.88542e+06	2.89657e+06	2.90453e+06	2.90931e+06	2.9109e+06	2.90772e+06	2.90135e+06	2.8902e+06	2.87268e+06	2.85198e+06	2.8281e+06	2.80103e+06	2.77236e+06	2.74529e+06	2.71981e+06	2.69434e+06	2.67045e+06	2.64816e+06	2.62745e+06	2.60835e+06	2.59083e+06	2.5765e+06	2.56535e+06
	5 to 9 years	648561	649285	653625	656157	662307	665562	668818	671711	673520	674605	674967	674243	672797	669903	666286	661583	655796	649647	643497	637348	631199	625773	620347	615283
	10 to 14 years	845791	844866	840241	842091	842553	843016	844403	849952	853189	861051	865213	869375	873074	875386	876774	877236	876311	874461	870762	866138	860126	852727	845328	837004
	15 to 19 years	1.18881e+06	1.16698e+06	1.14987e+06	1.12863e+06	1.11389e+06	1.10858e+06	1.1074e+06	1.1015e+06	1.10386e+06	1.10445e+06	1.10563e+06	1.10681e+06	1.11389e+06	1.1186e+06	1.12804e+06	1.13394e+06	1.13866e+06	1.14338e+06	1.14633e+06	1.1481e+06	1.14869e+06	1.1481e+06	1.14515e+06	1.14102e+06
	20 to 24 years	1.46393e+06	1.45552e+06	1.45099e+06	1.44969e+06	1.43157e+06	1.40309e+06	1.37915e+06	1.36038e+06	1.33708e+06	1.32155e+06	1.31572e+06	1.31443e+06	1.30796e+06	1.31055e+06	1.31119e+06	1.31249e+06	1.31378e+06	1.32155e+06	1.32673e+06	1.33773e+06	1.34355e+06	1.34938e+06	1.35456e+06	1.35779e+06
	25 to 29 years	1.75524e+06	1.71641e+06	1.67692e+06	1.62559e+06	1.60979e+06	1.60782e+06	1.59926e+06	1.594e+06	1.59334e+06	1.57491e+06	1.54595e+06	1.52226e+06	1.50318e+06	1.47948e+06	1.46369e+06	1.45776e+06	1.45645e+06	1.44987e+06	1.45316e+06	1.45316e+06	1.45447e+06	1.45645e+06	1.46435e+06	1.46961e+06
	30 to 34 years	1.9995e+06	2.0451e+06	2.08098e+06	2.12059e+06	2.11237e+06	2.08173e+06	2.03837e+06	1.99352e+06	1.93522e+06	1.91728e+06	1.91504e+06	1.90607e+06	1.90009e+06	1.89934e+06	1.87841e+06	1.84627e+06	1.81861e+06	1.79768e+06	1.77078e+06	1.75284e+06	1.74611e+06	1.74536e+06	1.73789e+06	1.74088e+06
	35 to 39 years	2.13107e+06	2.16477e+06	2.19273e+06	2.20424e+06	2.23137e+06	2.26343e+06	2.31276e+06	2.35223e+06	2.39663e+06	2.38676e+06	2.35387e+06	2.30619e+06	2.25686e+06	2.19355e+06	2.17382e+06	2.17217e+06	2.16149e+06	2.15573e+06	2.15491e+06	2.13189e+06	2.09653e+06	2.06694e+06	2.04392e+06	2.01432e+06
	40 to 44 years	2.22284e+06	2.24785e+06	2.28304e+06	2.3451e+06	2.39789e+06	2.44791e+06	2.48588e+06	2.51737e+06	2.53034e+06	2.5609e+06	2.59702e+06	2.65352e+06	2.69798e+06	2.74706e+06	2.73688e+06	2.69983e+06	2.64704e+06	2.59146e+06	2.52107e+06	2.49885e+06	2.49699e+06	2.48588e+06	2.4794e+06	2.47847e+06
	45 to 49 years	3.26243e+06	3.05839e+06	2.88381e+06	2.75615e+06	2.6645e+06	2.64377e+06	2.67323e+06	2.71469e+06	2.78889e+06	2.85108e+06	2.91e+06	2.95364e+06	2.99183e+06	3.00711e+06	3.04311e+06	3.08567e+06	3.15223e+06	3.2046e+06	3.26243e+06	3.25043e+06	3.20787e+06	3.14677e+06	3.08239e+06	2.99947e+06
	50 to 54 years	4.94053e+06	4.86889e+06	4.74808e+06	4.58372e+06	4.3983e+06	4.16932e+06	3.91085e+06	3.6917e+06	3.53016e+06	3.41637e+06	3.39249e+06	3.43042e+06	3.4838e+06	3.57792e+06	3.65799e+06	3.73385e+06	3.79004e+06	3.8392e+06	3.86027e+06	3.90663e+06	3.96142e+06	4.04711e+06	4.11454e+06	4.18899e+06
	55 to 59 years	5.9332e+06	6.12046e+06	6.25952e+06	6.34481e+06	6.38375e+06	6.36706e+06	6.27621e+06	6.12417e+06	5.91465e+06	5.67918e+06	5.38808e+06	5.05805e+06	4.77622e+06	4.57227e+06	4.42765e+06	4.39798e+06	4.4499e+06	4.52035e+06	4.64458e+06	4.74841e+06	4.84853e+06	4.92455e+06	4.98759e+06	5.01726e+06
	60 to 64 years	6.1613e+06	6.3227e+06	6.52621e+06	6.73673e+06	6.95661e+06	7.16714e+06	7.39871e+06	7.57181e+06	7.67941e+06	7.73087e+06	7.71449e+06	7.60923e+06	7.42912e+06	7.17883e+06	6.89579e+06	6.54726e+06	6.14961e+06	5.81277e+06	5.56716e+06	5.3964e+06	5.36366e+06	5.42915e+06	5.51804e+06	5.67242e+06
	65 to 69 years	6.53451e+06	6.65884e+06	6.73402e+06	6.81208e+06	6.94509e+06	7.10411e+06	7.30073e+06	7.5436e+06	7.79515e+06	8.05827e+06	8.30693e+06	8.5845e+06	8.79268e+06	8.92568e+06	8.99218e+06	8.98062e+06	8.86496e+06	8.66257e+06	8.37343e+06	8.05248e+06	7.64769e+06	7.18507e+06	6.79763e+06	6.51427e+06
	70 to 74 years	6.54347e+06	6.54347e+06	6.70599e+06	7.25547e+06	7.6463e+06	7.89395e+06	8.05261e+06	8.15322e+06	8.26156e+06	8.4357e+06	8.64465e+06	8.89231e+06	9.20187e+06	9.52305e+06	9.85583e+06	1.01731e+07	1.05253e+07	1.07923e+07	1.09703e+07	1.10631e+07	1.10593e+07	1.09277e+07	1.06878e+07	1.03434e+07
	75 to 79 years	9.26709e+06	8.98027e+06	8.55005e+06	7.67972e+06	7.11103e+06	7.06653e+06	7.0962e+06	7.30884e+06	7.91708e+06	8.35225e+06	8.63412e+06	8.82203e+06	8.9506e+06	9.08907e+06	9.3017e+06	9.54896e+06	9.84566e+06	1.02067e+07	1.05825e+07	1.09781e+07	1.13539e+07	1.17644e+07	1.20858e+07	1.22984e+07
	80 to 84 years	7.28176e+06	7.87251e+06	8.34511e+06	8.72444e+06	8.92343e+06	8.69956e+06	8.43839e+06	8.05907e+06	7.24445e+06	6.74698e+06	6.74076e+06	6.81538e+06	7.07034e+06	7.67353e+06	8.1026e+06	8.39486e+06	8.59385e+06	8.74931e+06	8.91721e+06	9.15351e+06	9.43334e+06	9.75048e+06	1.01485e+07	1.05527e+07
	85 to 89 years	3.81754e+06	3.83197e+06	4.09176e+06	4.40929e+06	4.7629e+06	5.13816e+06	5.56393e+06	5.93197e+06	6.23507e+06	6.39383e+06	6.21342e+06	6.04022e+06	5.79486e+06	5.22475e+06	4.90001e+06	4.94331e+06	5.05156e+06	5.30414e+06	5.77321e+06	6.10517e+06	6.35053e+06	6.52373e+06	6.67527e+06	6.84125e+06
	90 years and older	1.47091e+06	1.62333e+06	1.73765e+06	1.86721e+06	1.94343e+06	2.0044e+06	2.05775e+06	2.24828e+06	2.45405e+06	2.65221e+06	2.85036e+06	3.07138e+06	3.32288e+06	3.55152e+06	3.69632e+06	3.6506e+06	3.6506e+06	3.62773e+06	3.42196e+06	3.34574e+06	3.38385e+06	3.48293e+06	3.6506e+06	3.84113e+06
Female	total	7.69205e+07	7.73575e+07	7.78966e+07	7.83303e+07	7.87315e+07	7.90579e+07	7.94058e+07	7.98021e+07	8.00523e+07	8.03315e+07	8.0591e+07	8.08698e+07	8.12289e+07	8.15267e+07	8.18836e+07	8.22873e+07	8.27194e+07	8.32144e+07	8.37315e+07	8.42426e+07	8.47562e+07	8.52592e+07	8.57516e+07	8.62059e+07
	under 5	2.44759e+06	2.45903e+06	2.46903e+06	2.47618e+06	2.48047e+06	2.4819e+06	2.47904e+06	2.47332e+06	2.46189e+06	2.44902e+06	2.43043e+06	2.40899e+06	2.38611e+06	2.36324e+06	2.34036e+06	2.31749e+06	2.29604e+06	2.27603e+06	2.25601e+06	2.23886e+06	2.22313e+06	2.20883e+06	2.19597e+06	2.18596e+06
	5 to 9 years	403066	403538	406139	407557	411340	413467	415358	417013	418195	418905	418905	418668	417486	415831	413467	410630	407084	403302	399520	395737	391955	388409	385099	382026
	10 to 14 years	944297	943752	938310	941031	942664	943752	944841	950828	954638	962802	967700	972054	975864	978585	980218	980762	979674	977497	973687	968244	961169	953549	944841	935589
	15 to 19 years	1.8582e+06	1.82406e+06	1.79772e+06	1.76456e+06	1.74212e+06	1.73334e+06	1.73334e+06	1.72261e+06	1.72846e+06	1.73042e+06	1.73237e+06	1.73432e+06	1.74602e+06	1.75187e+06	1.76651e+06	1.77529e+06	1.78309e+06	1.78992e+06	1.79577e+06	1.79772e+06	1.7987e+06	1.79772e+06	1.79284e+06	1.78601e+06
	20 to 24 years	1.9507e+06	1.93884e+06	1.93245e+06	1.93154e+06	1.90599e+06	1.86676e+06	1.83483e+06	1.8111e+06	1.77917e+06	1.75818e+06	1.75089e+06	1.74997e+06	1.74085e+06	1.74541e+06	1.74815e+06	1.74997e+06	1.7518e+06	1.76183e+06	1.76822e+06	1.78191e+06	1.79012e+06	1.79742e+06	1.8038e+06	1.80837e+06
	25 to 29 years	2.72675e+06	2.66369e+06	2.5952e+06	2.5104e+06	2.48213e+06	2.4756e+06	2.46147e+06	2.45386e+06	2.45277e+06	2.42233e+06	2.37667e+06	2.33753e+06	2.30926e+06	2.27121e+06	2.2462e+06	2.2375e+06	2.2375e+06	2.22554e+06	2.23207e+06	2.23424e+06	2.2375e+06	2.23968e+06	2.25164e+06	2.25925e+06
	30 to 34 years	3.06095e+06	3.113e+06	3.15536e+06	3.20498e+06	3.18199e+06	3.13357e+06	3.06458e+06	2.98712e+06	2.89392e+06	2.86246e+06	2.85519e+06	2.83946e+06	2.83099e+06	2.82978e+06	2.79589e+06	2.74505e+06	2.70148e+06	2.67001e+06	2.62886e+06	2.60102e+06	2.59134e+06	2.59013e+06	2.57803e+06	2.58408e+06
	35 to 39 years	2.65115e+06	2.67856e+06	2.69544e+06	2.68911e+06	2.70282e+06	2.72391e+06	2.7682e+06	2.80617e+06	2.84835e+06	2.82937e+06	2.78718e+06	2.72602e+06	2.66064e+06	2.57838e+06	2.55096e+06	2.54569e+06	2.53093e+06	2.52354e+06	2.52354e+06	2.49402e+06	2.44973e+06	2.41176e+06	2.38434e+06	2.34849e+06
	40 to 44 years	2.26142e+06	2.27971e+06	2.30956e+06	2.36925e+06	2.41546e+06	2.45589e+06	2.47996e+06	2.49632e+06	2.49055e+06	2.50306e+06	2.52232e+06	2.56275e+06	2.59741e+06	2.63592e+06	2.61859e+06	2.58008e+06	2.52521e+06	2.46552e+06	2.39139e+06	2.36636e+06	2.36058e+06	2.34807e+06	2.34133e+06	2.34133e+06
	45 to 49 years	3.20491e+06	3.00988e+06	2.84224e+06	2.71294e+06	2.6231e+06	2.5957e+06	2.61652e+06	2.65049e+06	2.71952e+06	2.77211e+06	2.81813e+06	2.84552e+06	2.86415e+06	2.85758e+06	2.87292e+06	2.89373e+06	2.94085e+06	2.9792e+06	3.02412e+06	3.0044e+06	2.96057e+06	2.89921e+06	2.83128e+06	2.74691e+06
	50 to 54 years	4.5126e+06	4.44836e+06	4.34085e+06	4.19926e+06	4.03407e+06	3.82824e+06	3.59749e+06	3.39953e+06	3.24745e+06	3.13994e+06	3.10979e+06	3.1347e+06	3.17534e+06	3.25794e+06	3.32087e+06	3.37462e+06	3.40871e+06	3.43099e+06	3.42444e+06	3.44148e+06	3.4677e+06	3.52408e+06	3.57127e+06	3.62372e+06
	55 to 59 years	4.91955e+06	5.06541e+06	5.16829e+06	5.22356e+06	5.24353e+06	5.22817e+06	5.15447e+06	5.03163e+06	4.87041e+06	4.68002e+06	4.44356e+06	4.17793e+06	3.95069e+06	3.77565e+06	3.65281e+06	3.6175e+06	3.6482e+06	3.6958e+06	3.79254e+06	3.8647e+06	3.92919e+06	3.96911e+06	3.99521e+06	3.98907e+06
	60 to 64 years	4.92431e+06	5.01925e+06	5.14822e+06	5.30049e+06	5.46529e+06	5.61934e+06	5.78772e+06	5.90774e+06	5.97223e+06	5.9973e+06	5.98118e+06	5.89878e+06	5.76085e+06	5.57635e+06	5.36139e+06	5.09269e+06	4.78996e+06	4.53022e+06	4.33139e+06	4.19166e+06	4.15405e+06	4.18987e+06	4.2454e+06	4.35646e+06
	65 to 69 years	5.53213e+06	5.66684e+06	5.73869e+06	5.78808e+06	5.86891e+06	5.96096e+06	6.07996e+06	6.23936e+06	6.42571e+06	6.63227e+06	6.82087e+06	7.02967e+06	7.17785e+06	7.26092e+06	7.2946e+06	7.27664e+06	7.18234e+06	7.0162e+06	6.79392e+06	6.53348e+06	6.20793e+06	5.83972e+06	5.5254e+06	5.28516e+06
	70 to 74 years	6.05418e+06	6.03542e+06	6.17295e+06	6.67928e+06	7.0606e+06	7.31377e+06	7.49505e+06	7.59819e+06	7.66696e+06	7.7826e+06	7.91075e+06	8.07328e+06	8.29206e+06	8.54836e+06	8.82653e+06	9.08595e+06	9.37038e+06	9.57354e+06	9.68606e+06	9.73919e+06	9.72044e+06	9.59541e+06	9.37975e+06	9.08595e+06
	75 to 79 years	9.90226e+06	9.56036e+06	9.06651e+06	8.14636e+06	7.51744e+06	7.45835e+06	7.45413e+06	7.64407e+06	8.28143e+06	8.75839e+06	9.07918e+06	9.31555e+06	9.45062e+06	9.55192e+06	9.70387e+06	9.87693e+06	1.00922e+07	1.03792e+07	1.07127e+07	1.10714e+07	1.14091e+07	1.17763e+07	1.20423e+07	1.21942e+07
	80 to 84 years	9.47559e+06	1.01592e+07	1.0686e+07	1.10894e+07	1.12799e+07	1.09605e+07	1.05851e+07	1.00696e+07	9.05532e+06	8.3885e+06	8.35488e+06	8.3885e+06	8.65187e+06	9.38593e+06	9.93508e+06	1.03161e+07	1.05907e+07	1.077e+07	1.09101e+07	1.11062e+07	1.13248e+07	1.15937e+07	1.19524e+07	1.23558e+07
	85 to 89 years	6.3335e+06	6.23525e+06	6.49069e+06	6.85092e+06	7.29629e+06	7.77442e+06	8.35078e+06	8.82891e+06	9.20224e+06	9.37908e+06	9.09744e+06	8.79616e+06	8.40318e+06	7.57138e+06	7.06706e+06	7.08015e+06	7.1784e+06	7.47313e+06	8.12155e+06	8.60622e+06	8.95335e+06	9.21534e+06	9.39873e+06	9.54937e+06
	90 years and older	3.75735e+06	3.85336e+06	3.94297e+06	4.04539e+06	4.07739e+06	4.0902e+06	4.103e+06	4.31423e+06	4.58307e+06	4.86471e+06	5.13355e+06	5.45999e+06	5.83765e+06	6.1705e+06	6.38813e+06	6.33052e+06	6.30492e+06	6.27291e+06	5.96567e+06	5.80565e+06	5.82485e+06	5.92086e+06	6.13209e+06	6.38813e+06

[truncated: 3 more sheets: H_Days_S12, H_Days_S22, H_Days_S32]
